# Supplementary material for: N-(3,5-Dimethyl­phen­yl)-4-nitro­benzene­sulfonamide
Source: Acta Crystallogr Sect E Struct Rep Online. 2012 Nov 24;68(Pt 12):o3425. doi: 10.1107/S1600536812047502 (PMC3589008; doi:10.1107/S1600536812047502)
Supplement: Supplementary file 1 [file e-68-o3425-sup1.cif]

##############################################################################
#                                                                            #
# This CIF contains the data in a paper accepted for publication in          #
# Acta Crystallographica Section E. It conforms to the requirements of       #
# Notes for Authors for Acta Crystallographica Section E, and has been       #
# peer reviewed under the auspices of the IUCr Commission on Journals.       #
#                                                                            #
# Full details of the Crystallographic Information File format               #
# are given in the paper "The Crystallographic Information File (CIF):       #
# a New Standard Archive File for Crystallography" by S. R. Hall, F. H.      #
# Allen and I. D. Brown [Acta Cryst. (1991), A47, 655-685].                  #
#                                                                            #
# The current version of the core CIF dictionary is obtainable from          #
# ftp://ftp.iucr.org/pub/cif_core.dic.                                       #
#                                                                            #
# Software is freely available for graphical display of the structure(s)     #
# in this CIF. For information consult the CIF software page                 #
# http://www.iucr.org/resources/cif/software.                                #
#                                                                            #
# This file may be used for bona fide research purposes within the           #
# scientific community so long as proper attribution is given to the journal # 
# article from which it was obtained.                                        #
#                                                                            #
##############################################################################
data_I
_audit_creation_method     SHELXL-97
_chemical_name_systematic
;
<i>N</i>-(3,5-Dimethylphenyl)-4-nitrobenzenesulfonamide
;
_chemical_name_common     ?
_chemical_formula_moiety     'C14 H14 N2 O4 S'
_chemical_formula_sum     'C14 H14 N2 O4 S'
_chemical_formula_iupac     'C14 H14 N2 O4 S'
_chemical_formula_weight     306.33
_chemical_melting_point     ?
_symmetry_cell_setting     orthorhombic
_symmetry_space_group_name_H-M     'P n a 21'
_symmetry_space_group_name_HALL     'P 2c -2n'
loop_
    _symmetry_equiv_pos_as_xyz
    'x, y, z'
    '-x, -y, z+1/2'
    '-x+1/2, y+1/2, z+1/2'
    'x+1/2, -y+1/2, z'
_cell_length_a     14.7080(10)
_cell_length_b     7.9410(7)
_cell_length_c     24.741(2)
_cell_angle_alpha     90.00
_cell_angle_beta     90.00
_cell_angle_gamma     90.00
_cell_volume     2889.7(4)
_cell_formula_units_Z     8
_cell_measurement_reflns_used     1548
_cell_measurement_theta_min     2.56
_cell_measurement_theta_max     27.91
_cell_measurement_temperature     293(2)
_exptl_crystal_description     prism
_exptl_crystal_colour     colourless
_exptl_crystal_size_max     0.38
_exptl_crystal_size_mid     0.30
_exptl_crystal_size_min     0.24
_exptl_crystal_density_diffrn     1.408
_exptl_crystal_density_meas     ?
_exptl_crystal_density_method     'not measured'
_exptl_crystal_F_000     1280
_exptl_absorpt_coefficient_mu     0.241
_exptl_absorpt_correction_type     multi-scan
_exptl_absorpt_process_details     '(CrysAlis RED; Oxford Diffraction, 2009)'
_exptl_absorpt_correction_T_min     0.9140
_exptl_absorpt_correction_T_max     0.9444
_exptl_special_details
;
CrysAlis RED (Oxford Diffraction, 2009)
Empirical absorption correction using spherical harmonics,
implemented in SCALE3 ABSPACK scaling algorithm.
;
_diffrn_ambient_temperature     293(2)
_diffrn_radiation_type     MoK\a
_diffrn_radiation_wavelength     0.71073
_diffrn_radiation_source     'fine-focus sealed tube'
_diffrn_radiation_monochromator     graphite
_diffrn_measurement_device_type
;
Oxford Diffraction Xcalibur diffractometer with a Sapphire CCD detector
;
_diffrn_measurement_method
;
Rotation method data acquisition using omega scans
;
_diffrn_detector_area_resol_mean     ?
_diffrn_reflns_number     6693
_diffrn_reflns_av_R_equivalents     0.0297
_diffrn_reflns_av_sigmaI/netI     0.0487
_diffrn_reflns_theta_min     2.69
_diffrn_reflns_theta_max     25.35
_diffrn_reflns_theta_full     25.35
_diffrn_measured_fraction_theta_max     0.999
_diffrn_measured_fraction_theta_full     0.999
_diffrn_reflns_limit_h_min     -17
_diffrn_reflns_limit_h_max     6
_diffrn_reflns_limit_k_min     -9
_diffrn_reflns_limit_k_max     7
_diffrn_reflns_limit_l_min     -16
_diffrn_reflns_limit_l_max     29
_diffrn_standards_number     0
_diffrn_standards_interval_count     ?
_diffrn_standards_interval_time     ?
_diffrn_standards_decay_%     0
_refine_special_details
;
Refinement of <i>F</i>^2^ against ALL reflections. The weighted <i>R</i>-factor
<i>wR</i> and goodness of fit <i>S</i> are based on <i>F</i>^2^, conventional
<i>R</i>-factors <i>R</i> are based on <i>F</i>, with <i>F</i> set to zero for
negative <i>F</i>^2^. The threshold expression of <i>F</i>^2^ >
\s(<i>F</i>^2^) is used only for calculating <i>R</i>-factors(gt) <i>etc</i>.
and is not relevant to the choice of reflections for refinement.
<i>R</i>-factors based on <i>F</i>^2^ are statistically about twice as large
as those based on <i>F</i>, and <i>R</i>- factors based on ALL data will be
even larger.
;
_reflns_number_total     3714
_reflns_number_gt     2624
_reflns_threshold_expression     >2\s(I)
_refine_ls_structure_factor_coef     Fsqd
_refine_ls_matrix_type     full
_refine_ls_R_factor_all     0.0689
_refine_ls_R_factor_gt     0.0389
_refine_ls_wR_factor_gt     0.0650
_refine_ls_wR_factor_ref     0.0743
_refine_ls_goodness_of_fit_ref     1.001
_refine_ls_restrained_S_all     1.001
_refine_ls_number_reflns     3714
_refine_ls_number_parameters     390
_refine_ls_number_restraints     3
_refine_ls_hydrogen_treatment     mixed
_refine_ls_weighting_scheme     calc
_refine_ls_weighting_details
                 'calc w=1/[\s^2^(Fo^2^)+(0.0295P)^2^] where P=(Fo^2^+2Fc^2^)/3'
_atom_sites_solution_hydrogens     geom
_atom_sites_solution_primary     direct
_atom_sites_solution_secondary     difmap
_refine_ls_shift/su_max     0.000
_refine_ls_shift/su_mean     0.000
_refine_diff_density_max     0.176
_refine_diff_density_min     -0.183
_refine_ls_extinction_method     'SHELXL97 (Sheldrick, 2008)'
_refine_ls_extinction_coef     0.0037(3)
_refine_ls_extinction_expression
                                  'Fc^*^=kFc[1+0.001xFc^2^\l^3^/sin(2\q)]^-1/4^'
_refine_ls_abs_structure_details     'Flack (1983), 1005 Friedel pairs'
_refine_ls_abs_structure_Flack     0.04(8)
loop_
    _atom_type_symbol
    _atom_type_description
    _atom_type_scat_dispersion_real
    _atom_type_scat_dispersion_imag
    _atom_type_scat_source
    'C' 'C' 0.0033 0.0016
                         'International Tables Vol C Tables 4.2.6.8 and 6.1.1.4'
    'H' 'H' 0.0000 0.0000
                         'International Tables Vol C Tables 4.2.6.8 and 6.1.1.4'
    'N' 'N' 0.0061 0.0033
                         'International Tables Vol C Tables 4.2.6.8 and 6.1.1.4'
    'O' 'O' 0.0106 0.0060
                         'International Tables Vol C Tables 4.2.6.8 and 6.1.1.4'
    'S' 'S' 0.1246 0.1234
                         'International Tables Vol C Tables 4.2.6.8 and 6.1.1.4'
_computing_data_collection
;
CrysAlis CCD (Oxford Diffraction, 2009)
;
_computing_cell_refinement
;
CrysAlis CCD (Oxford Diffraction, 2009)
;
_computing_data_reduction
;
CrysAlis RED (Oxford Diffraction, 2009)
;
_computing_structure_solution     'SHELXS97 (Sheldrick, 2008)'
_computing_structure_refinement     'SHELXL97 (Sheldrick, 2008)'
_computing_molecular_graphics     'PLATON (Spek, 2009)'
_computing_publication_material     'SHELXL97 (Sheldrick, 2008'
loop_
    _atom_site_type_symbol
    _atom_site_label
    _atom_site_fract_x
    _atom_site_fract_y
    _atom_site_fract_z
    _atom_site_U_iso_or_equiv
    _atom_site_adp_type
    _atom_site_calc_flag
    _atom_site_refinement_flags
    _atom_site_occupancy
    _atom_site_symmetry_multiplicity
    _atom_site_disorder_assembly
    _atom_site_disorder_group
    S S1 0.20029(7) 0.68335(15) 0.47849(4) 0.0495(3) Uani d . 1 1 . .
    O O1 0.2499(2) 0.8380(4) 0.48316(13) 0.0631(9) Uani d . 1 1 . .
    O O2 0.1473(2) 0.6216(4) 0.52234(12) 0.0710(10) Uani d . 1 1 . .
    O O3 0.4490(3) 0.0058(6) 0.42894(19) 0.1052(15) Uani d . 1 1 . .
    O O4 0.5359(3) 0.1925(6) 0.3950(2) 0.1156(17) Uani d . 1 1 . .
    N N1 0.1295(2) 0.7027(5) 0.42794(16) 0.0476(9) Uani d D 1 1 . .
    H H1N 0.094(2) 0.618(3) 0.4263(16) 0.057 Uiso d D 1 1 . .
    N N2 0.4666(3) 0.1511(6) 0.41830(18) 0.0681(13) Uani d . 1 1 . .
    C C1 0.2802(2) 0.5258(5) 0.46126(14) 0.0381(9) Uani d . 1 1 . .
    C C2 0.2595(3) 0.3583(5) 0.47151(17) 0.0517(11) Uani d . 1 1 . .
    H H2 0.2046 0.3295 0.4877 0.062 Uiso calc R 1 1 . .
    C C3 0.3211(3) 0.2352(5) 0.4575(2) 0.0550(16) Uani d . 1 1 . .
    H H3 0.3089 0.1223 0.4643 0.066 Uiso calc R 1 1 . .
    C C4 0.4008(3) 0.2829(6) 0.43324(19) 0.0481(12) Uani d . 1 1 . .
    C C5 0.4228(3) 0.4459(6) 0.42402(17) 0.0541(12) Uani d . 1 1 . .
    H H5 0.4784 0.4739 0.4085 0.065 Uiso calc R 1 1 . .
    C C6 0.3614(3) 0.5702(5) 0.43812(16) 0.0483(11) Uani d . 1 1 . .
    H H6 0.3751 0.6829 0.4320 0.058 Uiso calc R 1 1 . .
    C C7 0.1582(3) 0.7666(5) 0.3761(2) 0.0422(12) Uani d . 1 1 . .
    C C8 0.1593(3) 0.6614(6) 0.33197(19) 0.0492(11) Uani d . 1 1 . .
    H H8 0.1446 0.5483 0.3364 0.059 Uiso calc R 1 1 . .
    C C9 0.1817(3) 0.7198(7) 0.2813(2) 0.0553(14) Uani d . 1 1 . .
    C C10 0.2049(3) 0.8896(7) 0.2769(2) 0.0626(13) Uani d . 1 1 . .
    H H10 0.2208 0.9325 0.2432 0.075 Uiso calc R 1 1 . .
    C C11 0.2050(3) 0.9959(6) 0.3212(2) 0.0601(13) Uani d . 1 1 . .
    C C12 0.1793(3) 0.9334(5) 0.37078(18) 0.0504(11) Uani d . 1 1 . .
    H H12 0.1763 1.0045 0.4006 0.060 Uiso calc R 1 1 . .
    C C13 0.1821(3) 0.6099(7) 0.2319(2) 0.0839(17) Uani d . 1 1 . .
    H H13A 0.1218 0.6037 0.2173 0.126 Uiso calc R 1 1 . .
    H H13B 0.2024 0.4989 0.2415 0.126 Uiso calc R 1 1 . .
    H H13C 0.2225 0.6568 0.2054 0.126 Uiso calc R 1 1 . .
    C C14 0.2293(4) 1.1823(6) 0.3147(3) 0.103(2) Uani d . 1 1 . .
    H H14A 0.2189 1.2162 0.2779 0.155 Uiso calc R 1 1 . .
    H H14B 0.2921 1.1990 0.3237 0.155 Uiso calc R 1 1 . .
    H H14C 0.1920 1.2487 0.3384 0.155 Uiso calc R 1 1 . .
    S S2 -0.03497(7) 0.80910(15) 0.05640(5) 0.0475(3) Uani d . 1 1 . .
    O O5 0.01620(19) 0.6581(3) 0.05262(13) 0.0618(8) Uani d . 1 1 . .
    O O6 -0.0860(2) 0.8702(4) 0.01140(12) 0.0664(9) Uani d . 1 1 . .
    O O7 0.2958(3) 1.3138(6) 0.1386(2) 0.1138(18) Uani d . 1 1 . .
    O O8 0.2121(3) 1.4949(5) 0.09994(16) 0.0838(11) Uani d . 1 1 . .
    N N3 -0.1086(2) 0.7845(4) 0.10462(16) 0.0446(10) Uani d D 1 1 . .
    H H3N -0.142(2) 0.871(3) 0.1028(15) 0.054 Uiso d D 1 1 . .
    N N4 0.2285(3) 1.3523(6) 0.11394(18) 0.0665(12) Uani d . 1 1 . .
    C C15 0.0414(2) 0.9711(5) 0.07551(14) 0.0387(10) Uani d . 1 1 . .
    C C16 0.1215(3) 0.9299(5) 0.10135(17) 0.0530(11) Uani d . 1 1 . .
    H H16 0.1338 0.8183 0.1101 0.064 Uiso calc R 1 1 . .
    C C17 0.1833(3) 1.0543(6) 0.1142(2) 0.0571(13) Uani d . 1 1 . .
    H H17 0.2379 1.0285 0.1313 0.069 Uiso calc R 1 1 . .
    C C18 0.1616(3) 1.2180(6) 0.1009(2) 0.0440(12) Uani d . 1 1 . .
    C C19 0.0830(3) 1.2609(5) 0.0751(2) 0.0486(14) Uani d . 1 1 . .
    H H19 0.0707 1.3723 0.0661 0.058 Uiso calc R 1 1 . .
    C C20 0.0221(2) 1.1340(5) 0.06260(17) 0.0478(11) Uani d . 1 1 . .
    H H20 -0.0323 1.1600 0.0453 0.057 Uiso calc R 1 1 . .
    C C21 -0.0857(3) 0.7124(5) 0.1559(2) 0.0389(11) Uani d . 1 1 . .
    C C22 -0.0684(3) 0.5420(5) 0.16021(18) 0.0468(11) Uani d . 1 1 . .
    H H22 -0.0689 0.4750 0.1294 0.056 Uiso calc R 1 1 . .
    C C23 -0.0504(2) 0.4699(5) 0.2103(2) 0.0481(11) Uani d . 1 1 . .
    C C24 -0.0518(3) 0.5743(6) 0.2550(2) 0.0538(12) Uani d . 1 1 . .
    H H24 -0.0418 0.5267 0.2889 0.065 Uiso calc R 1 1 . .
    C C25 -0.0673(3) 0.7446(5) 0.2521(2) 0.0483(14) Uani d . 1 1 . .
    C C26 -0.0837(3) 0.8133(6) 0.2017(2) 0.0505(11) Uani d . 1 1 . .
    H H26 -0.0935 0.9285 0.1984 0.061 Uiso calc R 1 1 . .
    C C27 -0.0307(4) 0.2842(5) 0.2156(2) 0.0811(17) Uani d . 1 1 . .
    H H27A -0.0110 0.2407 0.1814 0.122 Uiso calc R 1 1 . .
    H H27B -0.0849 0.2264 0.2268 0.122 Uiso calc R 1 1 . .
    H H27C 0.0162 0.2674 0.2421 0.122 Uiso calc R 1 1 . .
    C C28 -0.0679(3) 0.8542(7) 0.30165(19) 0.0821(16) Uani d . 1 1 . .
    H H28A -0.0105 0.9109 0.3048 0.123 Uiso calc R 1 1 . .
    H H28B -0.0778 0.7856 0.3331 0.123 Uiso calc R 1 1 . .
    H H28C -0.1157 0.9359 0.2987 0.123 Uiso calc R 1 1 . .
loop_
    _atom_site_aniso_label
    _atom_site_aniso_U_11
    _atom_site_aniso_U_22
    _atom_site_aniso_U_33
    _atom_site_aniso_U_12
    _atom_site_aniso_U_13
    _atom_site_aniso_U_23
    S1 0.0542(6) 0.0496(8) 0.0446(7) 0.0110(6) 0.0033(6) -0.0041(7)
    O1 0.074(2) 0.0460(19) 0.069(2) 0.0071(18) -0.0228(18) -0.0130(19)
    O2 0.077(2) 0.086(2) 0.0502(19) 0.0283(19) 0.0294(17) 0.0126(18)
    O3 0.102(3) 0.062(2) 0.151(4) 0.034(3) 0.006(3) -0.027(3)
    O4 0.077(3) 0.117(3) 0.153(5) 0.029(3) 0.042(3) -0.034(3)
    N1 0.037(2) 0.046(2) 0.060(3) -0.0075(18) 0.0004(18) 0.003(2)
    N2 0.065(3) 0.067(3) 0.072(3) 0.019(3) -0.007(2) -0.022(3)
    C1 0.042(2) 0.036(2) 0.036(2) 0.003(2) 0.0014(18) 0.0015(19)
    C2 0.044(2) 0.047(3) 0.064(3) 0.000(2) 0.005(2) 0.005(2)
    C3 0.054(3) 0.034(3) 0.078(5) 0.002(2) -0.008(3) 0.000(2)
    C4 0.047(3) 0.052(3) 0.046(3) 0.018(3) 0.000(2) -0.011(2)
    C5 0.049(3) 0.059(3) 0.054(3) -0.003(3) 0.010(2) 0.007(3)
    C6 0.054(3) 0.041(3) 0.050(3) -0.004(2) 0.004(2) 0.008(2)
    C7 0.033(2) 0.044(3) 0.050(3) 0.006(2) -0.001(2) 0.002(2)
    C8 0.040(2) 0.048(3) 0.059(3) -0.001(2) -0.001(2) -0.002(3)
    C9 0.050(3) 0.065(3) 0.051(4) -0.001(3) -0.002(3) -0.006(3)
    C10 0.066(3) 0.072(4) 0.050(3) -0.001(3) 0.004(2) 0.012(3)
    C11 0.066(3) 0.051(3) 0.063(3) 0.000(2) -0.005(3) 0.013(3)
    C12 0.054(3) 0.044(3) 0.053(3) 0.000(2) -0.009(2) -0.008(2)
    C13 0.076(3) 0.107(4) 0.069(4) -0.007(3) 0.011(3) -0.026(3)
    C14 0.145(5) 0.058(3) 0.107(5) -0.010(4) 0.005(4) 0.026(4)
    S2 0.0512(6) 0.0443(7) 0.0471(7) -0.0100(6) 0.0015(6) -0.0028(7)
    O5 0.070(2) 0.0401(17) 0.075(2) -0.0035(16) 0.0198(18) -0.0141(18)
    O6 0.073(2) 0.078(2) 0.0489(19) -0.0261(18) -0.0172(16) 0.0081(18)
    O7 0.074(3) 0.095(3) 0.173(5) -0.004(3) -0.053(3) -0.046(3)
    O8 0.099(3) 0.058(2) 0.094(3) -0.029(2) 0.007(2) -0.014(2)
    N3 0.039(2) 0.041(2) 0.054(3) 0.0005(17) 0.0038(18) 0.003(2)
    N4 0.057(3) 0.070(3) 0.073(3) -0.013(3) 0.005(2) -0.036(3)
    C15 0.038(2) 0.036(2) 0.042(2) 0.002(2) -0.0009(19) -0.0019(19)
    C16 0.056(3) 0.047(3) 0.056(3) 0.006(2) -0.008(2) 0.009(2)
    C17 0.042(3) 0.063(3) 0.066(3) -0.003(3) -0.018(2) -0.011(3)
    C18 0.036(2) 0.043(3) 0.053(3) -0.004(2) 0.005(2) -0.019(2)
    C19 0.051(3) 0.036(3) 0.059(4) 0.005(2) 0.004(2) -0.004(2)
    C20 0.039(2) 0.044(2) 0.061(3) 0.005(2) -0.009(2) -0.002(2)
    C21 0.032(2) 0.040(3) 0.045(3) -0.002(2) 0.0048(19) -0.003(3)
    C22 0.046(2) 0.037(3) 0.057(3) -0.006(2) 0.003(2) -0.008(2)
    C23 0.052(3) 0.031(2) 0.062(3) -0.005(2) -0.001(2) 0.003(2)
    C24 0.049(3) 0.064(3) 0.048(3) -0.005(2) -0.002(2) 0.011(3)
    C25 0.044(3) 0.049(3) 0.051(4) 0.001(2) -0.003(3) -0.009(2)
    C26 0.042(2) 0.039(3) 0.070(4) -0.004(2) 0.004(2) -0.008(3)
    C27 0.108(4) 0.051(3) 0.084(4) 0.006(3) -0.017(3) 0.007(3)
    C28 0.086(4) 0.101(4) 0.059(4) 0.017(3) -0.001(3) -0.029(3)
_geom_special_details
;
All e.s.d.'s (except the e.s.d. in the dihedral angle between two l.s. planes)
are estimated using the full covariance matrix. The cell e.s.d.'s are taken
into account individually in the estimation of e.s.d.'s in distances, angles
and torsion angles; correlations between e.s.d.'s in cell parameters are only
used when they are defined by crystal symmetry. An approximate (isotropic)
treatment of cell e.s.d.'s is used for estimating e.s.d.'s involving l.s.
planes.
;
loop_
    _geom_bond_atom_site_label_1
    _geom_bond_atom_site_label_2
    _geom_bond_site_symmetry_2
    _geom_bond_distance
    _geom_bond_publ_flag
    S1 O2 . 1.423(3) ?
    S1 O1 . 1.433(3) ?
    S1 N1 . 1.634(4) ?
    S1 C1 . 1.769(4) ?
    O3 N2 . 1.211(5) ?
    O4 N2 . 1.216(5) ?
    N1 C7 . 1.442(6) ?
    N1 H1N . 0.849(18) ?
    N2 C4 . 1.473(6) ?
    C1 C6 . 1.371(5) ?
    C1 C2 . 1.388(5) ?
    C2 C3 . 1.378(6) ?
    C2 H2 . 0.9300 ?
    C3 C4 . 1.369(7) ?
    C3 H3 . 0.9300 ?
    C4 C5 . 1.354(5) ?
    C5 C6 . 1.382(5) ?
    C5 H5 . 0.9300 ?
    C6 H6 . 0.9300 ?
    C7 C12 . 1.366(5) ?
    C7 C8 . 1.376(6) ?
    C8 C9 . 1.376(7) ?
    C8 H8 . 0.9300 ?
    C9 C10 . 1.395(6) ?
    C9 C13 . 1.502(7) ?
    C10 C11 . 1.383(6) ?
    C10 H10 . 0.9300 ?
    C11 C12 . 1.376(6) ?
    C11 C14 . 1.532(6) ?
    C12 H12 . 0.9300 ?
    C13 H13A . 0.9600 ?
    C13 H13B . 0.9600 ?
    C13 H13C . 0.9600 ?
    C14 H14A . 0.9600 ?
    C14 H14B . 0.9600 ?
    C14 H14C . 0.9600 ?
    S2 O5 . 1.419(3) ?
    S2 O6 . 1.428(3) ?
    S2 N3 . 1.623(4) ?
    S2 C15 . 1.772(4) ?
    O7 N4 . 1.203(5) ?
    O8 N4 . 1.208(5) ?
    N3 C21 . 1.433(6) ?
    N3 H3N . 0.843(18) ?
    N4 C18 . 1.486(6) ?
    C15 C20 . 1.363(5) ?
    C15 C16 . 1.379(5) ?
    C16 C17 . 1.380(6) ?
    C16 H16 . 0.9300 ?
    C17 C18 . 1.378(6) ?
    C17 H17 . 0.9300 ?
    C18 C19 . 1.364(6) ?
    C19 C20 . 1.383(5) ?
    C19 H19 . 0.9300 ?
    C20 H20 . 0.9300 ?
    C21 C22 . 1.380(5) ?
    C21 C26 . 1.387(6) ?
    C22 C23 . 1.391(5) ?
    C22 H22 . 0.9300 ?
    C23 C24 . 1.382(6) ?
    C23 C27 . 1.509(5) ?
    C24 C25 . 1.373(5) ?
    C24 H24 . 0.9300 ?
    C25 C26 . 1.382(7) ?
    C25 C28 . 1.504(7) ?
    C26 H26 . 0.9300 ?
    C27 H27A . 0.9600 ?
    C27 H27B . 0.9600 ?
    C27 H27C . 0.9600 ?
    C28 H28A . 0.9600 ?
    C28 H28B . 0.9600 ?
    C28 H28C . 0.9600 ?
loop_
    _geom_angle_atom_site_label_1
    _geom_angle_atom_site_label_2
    _geom_angle_atom_site_label_3
    _geom_angle_site_symmetry_1
    _geom_angle_site_symmetry_3
    _geom_angle
    _geom_angle_publ_flag
    O2 S1 O1 . . 120.9(2) ?
    O2 S1 N1 . . 105.49(19) ?
    O1 S1 N1 . . 107.79(19) ?
    O2 S1 C1 . . 107.69(18) ?
    O1 S1 C1 . . 106.67(18) ?
    N1 S1 C1 . . 107.78(19) ?
    C7 N1 S1 . . 121.8(3) ?
    C7 N1 H1N . . 115(3) ?
    S1 N1 H1N . . 110(3) ?
    O3 N2 O4 . . 122.6(5) ?
    O3 N2 C4 . . 118.8(5) ?
    O4 N2 C4 . . 118.6(5) ?
    C6 C1 C2 . . 120.9(4) ?
    C6 C1 S1 . . 119.9(3) ?
    C2 C1 S1 . . 119.2(3) ?
    C3 C2 C1 . . 119.3(4) ?
    C3 C2 H2 . . 120.3 ?
    C1 C2 H2 . . 120.3 ?
    C4 C3 C2 . . 118.5(4) ?
    C4 C3 H3 . . 120.8 ?
    C2 C3 H3 . . 120.8 ?
    C5 C4 C3 . . 122.9(4) ?
    C5 C4 N2 . . 118.6(4) ?
    C3 C4 N2 . . 118.4(5) ?
    C4 C5 C6 . . 118.9(4) ?
    C4 C5 H5 . . 120.5 ?
    C6 C5 H5 . . 120.5 ?
    C1 C6 C5 . . 119.4(4) ?
    C1 C6 H6 . . 120.3 ?
    C5 C6 H6 . . 120.3 ?
    C12 C7 C8 . . 120.6(5) ?
    C12 C7 N1 . . 119.6(5) ?
    C8 C7 N1 . . 119.7(4) ?
    C7 C8 C9 . . 121.4(5) ?
    C7 C8 H8 . . 119.3 ?
    C9 C8 H8 . . 119.3 ?
    C8 C9 C10 . . 117.1(5) ?
    C8 C9 C13 . . 123.1(5) ?
    C10 C9 C13 . . 119.8(5) ?
    C11 C10 C9 . . 121.9(5) ?
    C11 C10 H10 . . 119.0 ?
    C9 C10 H10 . . 119.0 ?
    C12 C11 C10 . . 119.1(4) ?
    C12 C11 C14 . . 120.4(5) ?
    C10 C11 C14 . . 120.5(5) ?
    C7 C12 C11 . . 119.9(5) ?
    C7 C12 H12 . . 120.1 ?
    C11 C12 H12 . . 120.1 ?
    C9 C13 H13A . . 109.5 ?
    C9 C13 H13B . . 109.5 ?
    H13A C13 H13B . . 109.5 ?
    C9 C13 H13C . . 109.5 ?
    H13A C13 H13C . . 109.5 ?
    H13B C13 H13C . . 109.5 ?
    C11 C14 H14A . . 109.5 ?
    C11 C14 H14B . . 109.5 ?
    H14A C14 H14B . . 109.5 ?
    C11 C14 H14C . . 109.5 ?
    H14A C14 H14C . . 109.5 ?
    H14B C14 H14C . . 109.5 ?
    O5 S2 O6 . . 121.0(2) ?
    O5 S2 N3 . . 107.50(19) ?
    O6 S2 N3 . . 105.3(2) ?
    O5 S2 C15 . . 107.14(17) ?
    O6 S2 C15 . . 107.14(17) ?
    N3 S2 C15 . . 108.30(19) ?
    C21 N3 S2 . . 122.8(3) ?
    C21 N3 H3N . . 121(3) ?
    S2 N3 H3N . . 104(3) ?
    O7 N4 O8 . . 123.2(5) ?
    O7 N4 C18 . . 118.2(5) ?
    O8 N4 C18 . . 118.6(5) ?
    C20 C15 C16 . . 120.8(4) ?
    C20 C15 S2 . . 119.6(3) ?
    C16 C15 S2 . . 119.5(3) ?
    C15 C16 C17 . . 119.9(4) ?
    C15 C16 H16 . . 120.0 ?
    C17 C16 H16 . . 120.0 ?
    C18 C17 C16 . . 117.9(4) ?
    C18 C17 H17 . . 121.0 ?
    C16 C17 H17 . . 121.0 ?
    C19 C18 C17 . . 122.9(4) ?
    C19 C18 N4 . . 118.9(4) ?
    C17 C18 N4 . . 118.2(4) ?
    C18 C19 C20 . . 118.2(4) ?
    C18 C19 H19 . . 120.9 ?
    C20 C19 H19 . . 120.9 ?
    C15 C20 C19 . . 120.2(4) ?
    C15 C20 H20 . . 119.9 ?
    C19 C20 H20 . . 119.9 ?
    C22 C21 C26 . . 120.0(5) ?
    C22 C21 N3 . . 120.2(4) ?
    C26 C21 N3 . . 119.8(4) ?
    C21 C22 C23 . . 120.5(4) ?
    C21 C22 H22 . . 119.8 ?
    C23 C22 H22 . . 119.8 ?
    C24 C23 C22 . . 117.6(4) ?
    C24 C23 C27 . . 121.3(5) ?
    C22 C23 C27 . . 121.1(4) ?
    C25 C24 C23 . . 123.4(5) ?
    C25 C24 H24 . . 118.3 ?
    C23 C24 H24 . . 118.3 ?
    C24 C25 C26 . . 117.8(5) ?
    C24 C25 C28 . . 121.8(5) ?
    C26 C25 C28 . . 120.4(4) ?
    C25 C26 C21 . . 120.8(4) ?
    C25 C26 H26 . . 119.6 ?
    C21 C26 H26 . . 119.6 ?
    C23 C27 H27A . . 109.5 ?
    C23 C27 H27B . . 109.5 ?
    H27A C27 H27B . . 109.5 ?
    C23 C27 H27C . . 109.5 ?
    H27A C27 H27C . . 109.5 ?
    H27B C27 H27C . . 109.5 ?
    C25 C28 H28A . . 109.5 ?
    C25 C28 H28B . . 109.5 ?
    H28A C28 H28B . . 109.5 ?
    C25 C28 H28C . . 109.5 ?
    H28A C28 H28C . . 109.5 ?
    H28B C28 H28C . . 109.5 ?
loop_
    _geom_torsion_atom_site_label_1
    _geom_torsion_atom_site_label_2
    _geom_torsion_atom_site_label_3
    _geom_torsion_atom_site_label_4
    _geom_torsion_site_symmetry_1
    _geom_torsion_site_symmetry_2
    _geom_torsion_site_symmetry_3
    _geom_torsion_site_symmetry_4
    _geom_torsion
    _geom_torsion_publ_flag
    O2 S1 N1 C7 . . . . 178.5(3) ?
    O1 S1 N1 C7 . . . . 48.1(4) ?
    C1 S1 N1 C7 . . . . -66.7(4) ?
    O2 S1 C1 C6 . . . . -152.5(3) ?
    O1 S1 C1 C6 . . . . -21.4(4) ?
    N1 S1 C1 C6 . . . . 94.1(3) ?
    O2 S1 C1 C2 . . . . 27.4(4) ?
    O1 S1 C1 C2 . . . . 158.5(3) ?
    N1 S1 C1 C2 . . . . -85.9(3) ?
    C6 C1 C2 C3 . . . . -0.9(6) ?
    S1 C1 C2 C3 . . . . 179.2(3) ?
    C1 C2 C3 C4 . . . . -0.7(7) ?
    C2 C3 C4 C5 . . . . 2.2(7) ?
    C2 C3 C4 N2 . . . . 180.0(4) ?
    O3 N2 C4 C5 . . . . 176.4(5) ?
    O4 N2 C4 C5 . . . . -4.7(7) ?
    O3 N2 C4 C3 . . . . -1.5(7) ?
    O4 N2 C4 C3 . . . . 177.4(5) ?
    C3 C4 C5 C6 . . . . -2.0(7) ?
    N2 C4 C5 C6 . . . . -179.8(4) ?
    C2 C1 C6 C5 . . . . 1.1(6) ?
    S1 C1 C6 C5 . . . . -179.0(3) ?
    C4 C5 C6 C1 . . . . 0.3(6) ?
    S1 N1 C7 C12 . . . . -71.1(5) ?
    S1 N1 C7 C8 . . . . 112.5(4) ?
    C12 C7 C8 C9 . . . . 0.2(6) ?
    N1 C7 C8 C9 . . . . 176.6(4) ?
    C7 C8 C9 C10 . . . . 1.2(6) ?
    C7 C8 C9 C13 . . . . -178.9(4) ?
    C8 C9 C10 C11 . . . . -0.4(7) ?
    C13 C9 C10 C11 . . . . 179.6(4) ?
    C9 C10 C11 C12 . . . . -1.6(7) ?
    C9 C10 C11 C14 . . . . -179.0(5) ?
    C8 C7 C12 C11 . . . . -2.3(6) ?
    N1 C7 C12 C11 . . . . -178.7(3) ?
    C10 C11 C12 C7 . . . . 3.0(6) ?
    C14 C11 C12 C7 . . . . -179.7(4) ?
    O5 S2 N3 C21 . . . . 44.9(4) ?
    O6 S2 N3 C21 . . . . 175.1(3) ?
    C15 S2 N3 C21 . . . . -70.6(4) ?
    O5 S2 C15 C20 . . . . 154.9(3) ?
    O6 S2 C15 C20 . . . . 23.6(4) ?
    N3 S2 C15 C20 . . . . -89.4(3) ?
    O5 S2 C15 C16 . . . . -22.5(4) ?
    O6 S2 C15 C16 . . . . -153.7(3) ?
    N3 S2 C15 C16 . . . . 93.2(3) ?
    C20 C15 C16 C17 . . . . -0.3(6) ?
    S2 C15 C16 C17 . . . . 177.1(3) ?
    C15 C16 C17 C18 . . . . 0.7(7) ?
    C16 C17 C18 C19 . . . . -1.1(7) ?
    C16 C17 C18 N4 . . . . -179.1(4) ?
    O7 N4 C18 C19 . . . . 177.1(5) ?
    O8 N4 C18 C19 . . . . -1.9(6) ?
    O7 N4 C18 C17 . . . . -4.9(7) ?
    O8 N4 C18 C17 . . . . 176.2(5) ?
    C17 C18 C19 C20 . . . . 1.1(7) ?
    N4 C18 C19 C20 . . . . 179.1(4) ?
    C16 C15 C20 C19 . . . . 0.3(6) ?
    S2 C15 C20 C19 . . . . -177.1(3) ?
    C18 C19 C20 C15 . . . . -0.7(6) ?
    S2 N3 C21 C22 . . . . -72.3(5) ?
    S2 N3 C21 C26 . . . . 109.8(4) ?
    C26 C21 C22 C23 . . . . 1.0(6) ?
    N3 C21 C22 C23 . . . . -176.9(3) ?
    C21 C22 C23 C24 . . . . 0.9(5) ?
    C21 C22 C23 C27 . . . . -179.5(4) ?
    C22 C23 C24 C25 . . . . -2.0(6) ?
    C27 C23 C24 C25 . . . . 178.4(4) ?
    C23 C24 C25 C26 . . . . 1.1(7) ?
    C23 C24 C25 C28 . . . . -179.7(4) ?
    C24 C25 C26 C21 . . . . 0.9(6) ?
    C28 C25 C26 C21 . . . . -178.3(4) ?
    C22 C21 C26 C25 . . . . -1.9(6) ?
    N3 C21 C26 C25 . . . . 176.0(4) ?
loop_
    _geom_hbond_atom_site_label_D
    _geom_hbond_atom_site_label_H
    _geom_hbond_atom_site_label_A
    _geom_hbond_site_symmetry_A
    _geom_hbond_distance_DH
    _geom_hbond_distance_HA
    _geom_hbond_distance_DA
    _geom_hbond_angle_DHA
    N1 H1N O3 4_455 0.849(18) 2.35(2) 3.129(5) 152(3)
    N3 H3N O8 4_475 0.843(18) 2.40(2) 3.168(5) 152(3)
_iucr_refine_instructions_details
;
TITL CNS32 PNA21
CELL  0.71073 14.70800  7.94100 24.74100 90.00000 90.00000 90.00000
ZERR 8  0.00100  0.00070  0.00200  0.00000  0.00000  0.00000
LATT -1
SYMM -X, -Y, Z+ 0.50000
SYMM -X+ 0.50000, Y+ 0.50000, Z+ 0.50000
SYMM X+ 0.50000, -Y+ 0.50000, Z
SFAC C H N O S
UNIT 112 112 16 32 8
PLAN 30
FMAP 2
SHEL 25 0.83
SIZE 0.38 0.30 0.24
L.S. 14
MPLA 6 C1 C2 C3 C4 C5 C6
MPLA 6 C7 C8 C9 C10 C11 C12
MPLA 6 C15 C16 C17 C18 C19 C20
MPLA 6 C21 C22 C23 C24 C25 C26
DFIX 0.86 0.02 N1 H1N N3 H3N
BOND $H
HTAB N1 O3_$1
HTAB N3 O8_$2
EQIV $1 x-1/2, -y+1/2, z
EQIV $2 x-1/2, -y+5/2, z
CONF
ACTA
EXTI  0.00373
FVAR  1.71244
WGHT  0.02950   0.00000
S1    5 0.200284 0.683343 0.478485  11.000000 0.054190 0.049550 =
        0.044600 -0.004080 0.003330 0.010960
O1    4 0.249907 0.837960 0.483155  11.000000 0.073910 0.046040 =
        0.069370 -0.012980 -0.022730 0.007110
O2    4 0.147304 0.621567 0.522335  11.000000 0.077210 0.085510 =
        0.050250 0.012590 0.029420 0.028360
O3    4 0.449039 0.005776 0.428941  11.000000 0.102310 0.062430 =
        0.151050 -0.026710 0.005800 0.034310
O4    4 0.535944 0.192442 0.395024  11.000000 0.076850 0.116930 =
        0.153180 -0.033600 0.042160 0.028770
N1    3 0.129527 0.702678 0.427939  11.000000 0.037450 0.045610 =
        0.059830 0.003150 0.000460 -0.007480
H1N   2 0.094273 0.618155 0.426319  11.000000 -1.200000
N2    3 0.466601 0.151071 0.418297  11.000000 0.065360 0.067030 =
        0.071900 -0.022480 -0.007090 0.019020
C1    1 0.280219 0.525838 0.461261  11.000000 0.041850 0.036010 =
        0.036430 0.001520 0.001370 0.002900
C2    1 0.259510 0.358309 0.471511  11.000000 0.043530 0.047290 =
        0.064430 0.005510 0.004780 -0.000210
AFIX 43
H2    2 0.204590 0.329479 0.487679  11.000000 -1.200000
AFIX 0
C3    1 0.321133 0.235198 0.457490  11.000000 0.053650 0.033560 =
        0.077730 0.000130 -0.007650 0.002140
AFIX 43
H3    2 0.308938 0.122283 0.464341  11.000000 -1.200000
AFIX 0
C4    1 0.400751 0.282885 0.433238  11.000000 0.047020 0.051540 =
        0.045660 -0.010910 0.000470 0.017930
C5    1 0.422824 0.445942 0.424017  11.000000 0.049240 0.058570 =
        0.054380 0.006880 0.010040 -0.002960
AFIX 43
H5    2 0.478370 0.473860 0.408451  11.000000 -1.200000
AFIX 0
C6    1 0.361433 0.570183 0.438122  11.000000 0.053950 0.041060 =
        0.049910 0.008000 0.003920 -0.003920
AFIX 43
H6    2 0.375116 0.682901 0.431964  11.000000 -1.200000
AFIX 0
C7    1 0.158244 0.766631 0.376147  11.000000 0.032940 0.043980 =
        0.049770 0.002040 -0.001020 0.005850
C8    1 0.159342 0.661376 0.331969  11.000000 0.040000 0.048000 =
        0.059500 -0.002460 -0.001220 -0.000870
AFIX 43
H8    2 0.144633 0.548328 0.336434  11.000000 -1.200000
AFIX 0
C9    1 0.181740 0.719802 0.281315  11.000000 0.050340 0.065040 =
        0.050690 -0.005800 -0.002450 -0.000510
C10   1 0.204924 0.889582 0.276923  11.000000 0.065780 0.072240 =
        0.049700 0.012370 0.003580 -0.001350
AFIX 43
H10   2 0.220780 0.932534 0.243248  11.000000 -1.200000
AFIX 0
C11   1 0.205012 0.995870 0.321196  11.000000 0.066430 0.051020 =
        0.063090 0.012980 -0.005040 -0.000210
C12   1 0.179313 0.933395 0.370788  11.000000 0.053910 0.044030 =
        0.053140 -0.008080 -0.008990 0.000140
AFIX 43
H12   2 0.176292 1.004541 0.400592  11.000000 -1.200000
AFIX 0
C13   1 0.182107 0.609874 0.231897  11.000000 0.075770 0.107260 =
        0.068650 -0.026500 0.011410 -0.006790
AFIX 137
H13A  2 0.121716 0.603432 0.217322  11.000000 -1.500000
H13B  2 0.202534 0.498995 0.241467  11.000000 -1.500000
H13C  2 0.222305 0.656950 0.205322  11.000000 -1.500000
AFIX 0
C14   1 0.229289 1.182326 0.314689  11.000000 0.145140 0.057980 =
        0.106490 0.026480 0.005410 -0.010260
AFIX 137
H14A  2 0.218993 1.216160 0.277944  11.000000 -1.500000
H14B  2 0.292132 1.198995 0.323706  11.000000 -1.500000
H14C  2 0.191958 1.248695 0.338339  11.000000 -1.500000
AFIX 0
S2    5 -0.034971 0.809097 0.056399  11.000000 0.051160 0.044300 =
        0.047040 -0.002780 0.001530 -0.009990
O5    4 0.016201 0.658058 0.052621  11.000000 0.070350 0.040100 =
        0.074820 -0.014080 0.019810 -0.003590
O6    4 -0.086021 0.870232 0.011405  11.000000 0.072690 0.077750 =
        0.048920 0.008090 -0.017230 -0.026150
O7    4 0.295833 1.313844 0.138625  11.000000 0.073550 0.094630 =
        0.173310 -0.045950 -0.053200 -0.003570
O8    4 0.212144 1.494836 0.099942  11.000000 0.098760 0.058490 =
        0.094110 -0.014310 0.007110 -0.029090
N3    3 -0.108578 0.784545 0.104619  11.000000 0.039260 0.040760 =
        0.053980 0.003250 0.003810 0.000490
H3N   2 -0.141696 0.871073 0.102818  11.000000 -1.200000
N4    3 0.228509 1.352268 0.113944  11.000000 0.056700 0.069760 =
        0.072910 -0.035830 0.004850 -0.012630
C15   1 0.041443 0.971091 0.075514  11.000000 0.037850 0.036400 =
        0.041870 -0.001910 -0.000870 0.001960
C16   1 0.121522 0.929868 0.101350  11.000000 0.056220 0.046640 =
        0.056250 0.009280 -0.008300 0.006140
AFIX 43
H16   2 0.133848 0.818287 0.110105  11.000000 -1.200000
AFIX 0
C17   1 0.183309 1.054317 0.114188  11.000000 0.042410 0.063010 =
        0.066050 -0.011320 -0.017570 -0.002960
AFIX 43
H17   2 0.237905 1.028530 0.131249  11.000000 -1.200000
AFIX 0
C18   1 0.161616 1.218011 0.100948  11.000000 0.036280 0.042740 =
        0.053100 -0.018760 0.004660 -0.004120
C19   1 0.083017 1.260875 0.075098  11.000000 0.050540 0.036130 =
        0.059250 -0.003770 0.003680 0.004580
AFIX 43
H19   2 0.070740 1.372308 0.066126  11.000000 -1.200000
AFIX 0
C20   1 0.022082 1.134002 0.062599  11.000000 0.038710 0.043600 =
        0.061210 -0.001820 -0.009140 0.004700
AFIX 43
H20   2 -0.032291 1.159994 0.045320  11.000000 -1.200000
AFIX 0
C21   1 -0.085670 0.712365 0.155917  11.000000 0.031500 0.039750 =
        0.045350 -0.003230 0.004740 -0.002330
C22   1 -0.068448 0.542026 0.160208  11.000000 0.046490 0.036660 =
        0.057450 -0.007830 0.002560 -0.006310
AFIX 43
H22   2 -0.068891 0.474991 0.129386  11.000000 -1.200000
AFIX 0
C23   1 -0.050430 0.469932 0.210324  11.000000 0.051580 0.030890 =
        0.061810 0.003310 -0.000650 -0.005250
C24   1 -0.051840 0.574255 0.255038  11.000000 0.049200 0.064270 =
        0.048000 0.010680 -0.002220 -0.005090
AFIX 43
H24   2 -0.041815 0.526679 0.288865  11.000000 -1.200000
AFIX 0
C25   1 -0.067286 0.744574 0.252071  11.000000 0.044290 0.049310 =
        0.051350 -0.009470 -0.003310 0.000580
C26   1 -0.083701 0.813291 0.201676  11.000000 0.042110 0.039500 =
        0.069770 -0.008270 0.003570 -0.003750
AFIX 43
H26   2 -0.093541 0.928528 0.198404  11.000000 -1.200000
AFIX 0
C27   1 -0.030744 0.284218 0.215620  11.000000 0.107690 0.051510 =
        0.084030 0.006870 -0.016930 0.005670
AFIX 137
H27A  2 -0.011002 0.240695 0.181376  11.000000 -1.500000
H27B  2 -0.084887 0.226406 0.226814  11.000000 -1.500000
H27C  2 0.016183 0.267374 0.242042  11.000000 -1.500000
AFIX 0
C28   1 -0.067898 0.854160 0.301651  11.000000 0.086420 0.101090 =
        0.058830 -0.028500 -0.000860 0.016710
AFIX 137
H28A  2 -0.010470 0.910725 0.304880  11.000000 -1.500000
H28B  2 -0.077959 0.785670 0.333061  11.000000 -1.500000
H28C  2 -0.115657 0.936033 0.298659  11.000000 -1.500000
HKLF 4
REM  CNS32 PNA21
REM R1  0.0389 FOR 2624 FO > 4SIG(FO)  AND  0.0689 FOR ALL 3714 DATA
REM  390 PARAMETERS REFINED USING  3 RESTRAINTS
REM HIGHEST DIFFERENCE PEAK 0.176, DEEPEST HOLE -0.183, 1-SIGMA LEVEL 0.038
;
data_global
_journal_date_recd_electronic     2012-11-17
_journal_date_accepted     2012-11-19
_journal_name_full     'Acta Crystallographica, Section E'
_journal_year     2012
_journal_volume     68
_journal_issue     12
_journal_page_first     o3425
_journal_page_last     o3425
_journal_paper_category     QO
_journal_paper_doi     10.1107/S1600536812047502
_journal_coeditor_code     BT6865
_publ_contact_author_name     'Prof. B. Thimme Gowda'
_publ_contact_author_address
;
  Department of Chemistry
  Mangalore University
  Mangalagangotri 574 199
  Mangalore, India
;
_publ_contact_author_email     gowdabt@yahoo.com
_publ_contact_author_fax     '91 824 2287367'
_publ_contact_author_phone     '91 824 2287262'
_publ_section_title
;
<i>N</i>-(3,5-Dimethylphenyl)-4-nitrobenzenesulfonamide
;
loop_
    _publ_author_name
    _publ_author_address
    'U. Chaithanya'
; Department of Chemistry
  Mangalore University
  Mangalagangotri 574 199
  Mangalore, India
;
    'Sabine Foro'
; Institute of Materials Science
  Darmstadt University of Technology
  Petersenstrasse 23
  D-64287 Darmstadt, Germany
;
    'B. Thimme Gowda'
; Department of Chemistry
  Mangalore University
  Mangalagangotri 574 199
  Mangalore, India
;
