# Supplementary material for: N-(3,5-Dimethyl­phen­yl)-4-nitro­benzene­sulfonamide
Source: Acta Crystallogr Sect E Struct Rep Online. 2012 Nov 24;68(Pt 12):o3425. doi: 10.1107/S1600536812047502 (PMC3589008; doi:10.1107/S1600536812047502)
Supplement: Supplementary file 2 [file e-68-o3425-Isup2.hkl]

# 
# h,k,l, Fc-squared, Fo-squared, sigma(Fo-squared) and status flag 
# 
data_I
_shelx_title ' CNS32 PNA21' 
_shelx_refln_list_code          4 
_shelx_F_calc_maximum      304.17 
_exptl_crystal_F_000      1280.00 
_reflns_d_resolution_high  0.8301 
 
loop_ 
 _symmetry_equiv_pos_as_xyz 
 'x, y, z' 
 '-x, -y, z+1/2' 
 '-x+1/2, y+1/2, z+1/2' 
 'x+1/2, -y+1/2, z' 
 
_cell_length_a    14.7080 
_cell_length_b     7.9410 
_cell_length_c    24.7410 
_cell_angle_alpha  90.000 
_cell_angle_beta   90.000 
_cell_angle_gamma  90.000 
 
_shelx_F_squared_multiplier     1.000 
 
loop_ 
 _refln_index_h 
 _refln_index_k 
 _refln_index_l 
 _refln_F_squared_calc 
 _refln_F_squared_meas 
 _refln_F_squared_sigma 
 _refln_observed_status 
  13   1 -16        3.63       22.54     27.18 o 
  14   1 -16       48.31       48.92     24.49 o 
  10   0 -15       77.64      109.55     25.37 o 
  13   1 -15       25.49       20.81     24.06 o 
  14   1 -15        2.54       41.76     22.65 o 
  15   1 -15        3.51       13.17     14.88 o 
  10   0 -14       23.15       59.36     24.23 o 
  12   0 -14      443.42      453.52     44.93 o 
  14   0 -14      154.13      168.95     34.12 o 
  13   1 -14       19.44       48.61     26.77 o 
  14   1 -14       51.92       31.63     19.90 o 
  15   1 -14        2.96       20.96     26.61 o 
   5   2 -14      596.85      595.71     33.77 o 
  10   0 -13      246.37      300.20     35.05 o 
  12   0 -13      193.66      157.85     30.51 o 
  14   0 -13      145.16      101.49     26.55 o 
   5   1 -13       18.30       21.37      8.09 o 
   6   1 -13     1054.27     1013.61     38.51 o 
   7   1 -13      116.47      118.18     18.13 o 
   8   1 -13      452.87      439.04     32.15 o 
   9   1 -13      352.78      304.49     30.00 o 
  10   1 -13      864.66      878.26     49.54 o 
  11   1 -13       28.65       46.82     19.90 o 
  12   1 -13       49.99       59.34     24.04 o 
  13   1 -13       25.28       39.47     18.00 o 
  14   1 -13       60.15       66.65     24.01 o 
  15   1 -13       13.27       34.87     32.96 o 
   4   2 -13        3.72        3.47     15.74 o 
   5   2 -13      832.64      810.85     37.80 o 
   6   2 -13      597.16      599.51     34.29 o 
   4   3 -13       36.65       30.31     18.20 o 
  10   0 -12       47.39       66.11     23.59 o 
  12   0 -12      201.61      165.81     32.00 o 
  14   0 -12      225.42      274.09     37.64 o 
  16   0 -12       44.42        8.89     18.21 o 
   4   1 -12     3144.75     3184.20     38.81 o 
   5   1 -12      457.68      471.97     18.55 o 
   6   1 -12       88.81       95.73     11.21 o 
   7   1 -12       76.36       82.59     16.59 o 
   8   1 -12      890.01      867.21     41.57 o 
   9   1 -12       58.44       58.51     20.51 o 
  10   1 -12      869.48      840.72     48.70 o 
  11   1 -12      545.66      511.38     40.86 o 
  12   1 -12        1.76      -18.11     22.40 o 
  13   1 -12        6.72       17.14     17.46 o 
  14   1 -12       25.57       57.14     25.01 o 
  15   1 -12       62.86       92.42     23.29 o 
  16   1 -12        8.89       28.81     20.89 o 
   4   2 -12     2047.27     2090.20     56.01 o 
   5   2 -12     1314.15     1312.07     45.77 o 
   6   2 -12      367.53      356.16     27.35 o 
   7   2 -12     1552.25     1466.65     51.22 o 
   8   2 -12      291.56      260.38     27.04 o 
   9   2 -12       98.65       79.23     22.18 o 
  10   2 -12       10.66       38.71     20.59 o 
   4   3 -12      333.14      327.03     28.84 o 
  10   0 -11       46.40       38.90     22.56 o 
  12   0 -11       74.36       73.93     26.78 o 
  14   0 -11      112.67      117.55     33.25 o 
  16   0 -11        7.30       -7.51     21.69 o 
   4   1 -11      246.41      261.99     17.72 o 
   5   1 -11     3177.61     3421.11     43.30 o 
   6   1 -11      850.89      890.51     41.98 o 
   7   1 -11      492.98      465.84     29.84 o 
   8   1 -11      234.70      275.99     27.79 o 
   9   1 -11      322.55      299.87     29.79 o 
  10   1 -11     1877.78     1870.67     69.33 o 
  11   1 -11       72.95       85.74     25.03 o 
  12   1 -11       48.33       37.00     20.84 o 
  13   1 -11       23.00       28.30     18.30 o 
  14   1 -11       26.17       48.00     19.23 o 
  15   1 -11       33.10       69.21     19.19 o 
  16   1 -11        8.40       41.26     21.14 o 
   3   2 -11     2165.83     2235.01     29.64 o 
   4   2 -11      205.34      199.26     11.98 o 
   5   2 -11     1802.01     1777.07     33.96 o 
   6   2 -11     1571.56     1647.68     35.48 o 
   7   2 -11       12.79       24.03     15.18 o 
   8   2 -11      204.26      235.54     26.05 o 
   9   2 -11      307.51      323.50     30.97 o 
  10   2 -11       93.02      114.14     24.59 o 
  11   2 -11      210.20      232.37     34.09 o 
  12   2 -11       29.20       44.28     27.10 o 
  13   2 -11      403.64      376.90     41.55 o 
  14   2 -11       31.86       17.74     28.86 o 
  15   2 -11       49.90       37.86     27.27 o 
  16   2 -11        6.85      -11.01     14.22 o 
   3   3 -11      177.01      161.82     22.94 o 
   4   3 -11      114.30      108.68     22.84 o 
   5   3 -11       22.83        6.07     18.17 o 
   4   0 -10     6828.09     6999.09     60.99 o 
  10   0 -10      274.17      266.70     31.78 o 
  12   0 -10       37.36       28.75     25.31 o 
  14   0 -10       37.07       27.52     26.15 o 
  16   0 -10       18.60       20.80     30.59 o 
   3   1 -10      270.56      277.54     21.11 o 
   4   1 -10     6992.87     7001.69     56.29 o 
   5   1 -10     1795.39     1736.08     45.54 o 
   6   1 -10      978.41      975.19     37.86 o 
   7   1 -10      373.46      376.07     28.10 o 
   8   1 -10     1390.87     1426.48     53.23 o 
   9   1 -10      226.21      272.90     28.94 o 
  10   1 -10      328.90      345.01     34.19 o 
  11   1 -10      914.70      965.59     54.69 o 
  12   1 -10        3.56       -0.79     23.30 o 
  13   1 -10       32.55       26.80     19.55 o 
  14   1 -10      114.95      120.96     24.05 o 
  15   1 -10      161.32      180.07     26.18 o 
  16   1 -10       19.30       35.43     30.71 o 
   3   2 -10     1034.79     1108.75     21.74 o 
   4   2 -10      281.25      258.49     13.36 o 
   5   2 -10      154.82      154.75     13.03 o 
   6   2 -10      132.24      131.53     17.20 o 
   7   2 -10      388.33      399.42     28.96 o 
   8   2 -10      648.94      654.13     38.14 o 
   9   2 -10     2223.57     2262.79     70.92 o 
  10   2 -10       61.52       50.44     22.92 o 
  11   2 -10      832.59      833.02     51.42 o 
  12   2 -10       59.57       76.16     27.08 o 
  13   2 -10       51.12       92.16     29.08 o 
  14   2 -10       30.26       57.70     29.79 o 
  15   2 -10       10.44       23.47     26.60 o 
  16   2 -10        0.83      -14.38     14.38 o 
   2   3 -10      427.11      446.08     15.99 o 
   3   3 -10      881.87      859.54     21.34 o 
   4   3 -10      283.80      261.06     20.81 o 
   5   3 -10      580.11      584.37     33.14 o 
   6   3 -10      421.71      423.13     26.71 o 
   7   3 -10     1237.20     1220.24     46.59 o 
   8   3 -10       21.00        6.84     17.53 o 
   9   3 -10       76.61       67.71     20.96 o 
  10   3 -10       62.63       27.26     23.64 o 
  11   3 -10      461.63      452.38     41.40 o 
  12   3 -10       74.74       71.04     26.23 o 
  13   3 -10      493.48      474.88     46.56 o 
  14   3 -10       35.76       57.84     29.52 o 
   4   0  -9      725.83      726.64     20.37 o 
  10   0  -9      159.42      187.80     28.57 o 
  12   0  -9      654.65      567.23     45.57 o 
  14   0  -9       21.42        7.37     21.56 o 
  16   0  -9       45.53       59.17     25.35 o 
   3   1  -9     1066.02     1093.54     26.28 o 
   4   1  -9     5052.85     5204.94     76.41 o 
   5   1  -9      631.18      632.40     28.54 o 
   6   1  -9      619.11      604.16     30.54 o 
   7   1  -9      897.34      903.59     40.72 o 
   8   1  -9     1440.92     1408.64     52.39 o 
   9   1  -9      169.84      181.94     25.00 o 
  10   1  -9      142.04      105.64     24.19 o 
  11   1  -9      655.56      640.80     44.74 o 
  12   1  -9       11.60       -0.11     21.89 o 
  13   1  -9       20.81       21.84     18.73 o 
  14   1  -9      120.69      143.16     24.51 o 
  15   1  -9       90.26       71.09     21.93 o 
  16   1  -9       46.64       67.62     25.15 o 
   2   2  -9      737.23      797.03     33.40 o 
   3   2  -9      640.34      659.47     27.26 o 
   4   2  -9     1309.31     1401.39     27.77 o 
   5   2  -9      989.84     1009.21     17.19 o 
   6   2  -9      288.89      317.83     23.73 o 
   7   2  -9     1021.14     1051.88     43.10 o 
   8   2  -9      803.04      882.89     43.06 o 
   9   2  -9      758.66      755.54     42.94 o 
  10   2  -9      730.66      771.98     47.04 o 
  11   2  -9       30.36       43.97     24.62 o 
  12   2  -9      254.46      301.23     37.39 o 
  13   2  -9      223.04      290.77     40.75 o 
  14   2  -9       26.60       12.66     23.80 o 
  15   2  -9       85.72       85.89     22.11 o 
  16   2  -9        1.86        1.53     19.96 o 
   1   3  -9      268.19      268.54     13.08 o 
   2   3  -9       14.23       11.72     16.98 o 
   3   3  -9     2201.95     2273.53     35.24 o 
   4   3  -9      324.95      330.24     16.51 o 
   5   3  -9      542.86      537.41     21.42 o 
   6   3  -9      482.04      474.47     28.22 o 
   7   3  -9     1978.15     2009.75     59.42 o 
   8   3  -9       87.32       58.99     19.47 o 
   9   3  -9      530.07      478.27     37.31 o 
  10   3  -9       26.59        7.56     18.32 o 
  11   3  -9      537.19      532.50     42.50 o 
  12   3  -9       51.00        9.93     24.99 o 
  13   3  -9       14.90       27.34     25.64 o 
  14   3  -9       70.46       45.18     19.86 o 
  15   3  -9        0.59      -21.29     21.29 o 
   6   4  -9      358.36      311.48     26.46 o 
   7   4  -9     1082.95     1016.17     46.18 o 
   8   4  -9       74.75      101.38     22.96 o 
   9   4  -9      269.63      263.57     32.09 o 
  10   0  -8      502.04      487.62     37.35 o 
  12   0  -8      252.83      221.98     35.59 o 
  14   0  -8       67.67       47.73     30.65 o 
  16   0  -8      184.34      196.51     41.33 o 
   2   1  -8       32.86       18.60     10.60 o 
   3   1  -8      496.23      502.87     14.46 o 
   4   1  -8     1018.39     1028.35     31.02 o 
   5   1  -8      777.64      712.87     29.74 o 
   6   1  -8     2655.76     2646.85     60.47 o 
   7   1  -8      738.02      776.68     37.46 o 
   8   1  -8      104.48       91.70     19.85 o 
   9   1  -8       71.68       59.72     18.84 o 
  10   1  -8       48.32       64.45     20.37 o 
  11   1  -8      401.04      360.31     36.76 o 
  12   1  -8       46.06       66.09     25.10 o 
  13   1  -8        8.39        9.39     16.44 o 
  14   1  -8       70.84       59.47     19.74 o 
  15   1  -8        4.79        3.41     19.76 o 
  16   1  -8       58.73       79.71     19.17 o 
   2   2  -8      492.00      506.34     18.52 o 
   3   2  -8       18.41       11.49      6.63 o 
   4   2  -8      534.97      559.50     18.46 o 
   5   2  -8     2417.09     2169.03     50.82 o 
   6   2  -8      170.08      174.53     20.89 o 
   7   2  -8     1562.24     1572.29     51.81 o 
   8   2  -8      157.79      195.90     24.33 o 
   9   2  -8     4105.31     4230.25     95.96 o 
  10   2  -8       58.36       64.50     23.14 o 
  11   2  -8      174.93      197.29     33.05 o 
  12   2  -8      247.06      205.41     34.48 o 
  13   2  -8       59.23       74.52     26.23 o 
  14   2  -8      223.41      179.29     34.89 o 
  15   2  -8       25.50       40.19     20.19 o 
  16   2  -8        8.78       -5.31     18.20 o 
   1   3  -8      346.83      343.19     15.69 o 
   2   3  -8      464.46      499.37     18.27 o 
   3   3  -8     1279.20     1289.52     27.18 o 
   4   3  -8      556.72      588.28     23.71 o 
   5   3  -8     1254.58     1242.94     21.30 o 
   6   3  -8     1612.40     1683.36     50.72 o 
   7   3  -8     1266.99     1195.28     47.21 o 
   8   3  -8       13.88       20.69     16.20 o 
   9   3  -8       69.37       40.33     23.34 o 
  10   3  -8       61.86       39.53     20.80 o 
  11   3  -8       32.40       36.07     17.32 o 
  12   3  -8        3.45      -11.52     21.24 o 
  13   3  -8      204.90      263.82     36.75 o 
  14   3  -8       26.56       21.47     23.91 o 
  15   3  -8       69.38        7.78     24.96 o 
  16   3  -8       47.79       39.24     27.82 o 
   0   4  -8     1607.09     1684.30     40.54 o 
   1   4  -8      758.67      765.99     28.60 o 
   2   4  -8      512.44      551.33     23.61 o 
   3   4  -8      104.05      103.88     13.35 o 
   4   4  -8        4.91       20.34      9.47 o 
   5   4  -8     1567.52     1603.08     49.42 o 
   6   4  -8      437.72      430.06     29.37 o 
   7   4  -8      358.76      337.66     29.65 o 
   8   4  -8       73.80      102.62     22.72 o 
   9   4  -8      802.75      815.84     47.31 o 
  10   4  -8       66.30       73.78     25.80 o 
  11   4  -8      150.39      181.84     29.39 o 
  12   4  -8      130.43      125.25     28.68 o 
  13   4  -8       80.16      131.19     27.17 o 
  14   4  -8       12.99       63.02     28.35 o 
  10   0  -7      607.52      587.26     40.86 o 
  12   0  -7      142.24      146.55     30.68 o 
  14   0  -7      471.23      395.18     43.19 o 
  16   0  -7      320.72      369.39     48.32 o 
   2   1  -7     2699.46     2750.13     45.49 o 
   3   1  -7     1591.97     1606.73     24.03 o 
   4   1  -7     5763.75     5863.51     71.49 o 
   5   1  -7       42.99       30.19     11.79 o 
   6   1  -7      586.85      598.78     31.20 o 
   7   1  -7      689.13      617.17     34.05 o 
   8   1  -7      324.57      295.74     28.03 o 
   9   1  -7       29.08       28.29     13.40 o 
  10   1  -7       36.62       37.09     16.36 o 
  11   1  -7       49.98       55.60     22.29 o 
  12   1  -7      249.09      268.98     25.23 o 
  13   1  -7        3.05        8.04     16.99 o 
  14   1  -7      153.20      181.64     27.90 o 
  15   1  -7       29.05       14.20     30.45 o 
  16   1  -7      176.25      183.68     39.89 o 
  17   1  -7        4.01       35.55     19.66 o 
   2   2  -7      756.77      768.58     16.91 o 
   3   2  -7      199.31      214.25     11.64 o 
   4   2  -7     2885.81     2765.92     64.00 o 
   5   2  -7     1962.78     1916.30     48.34 o 
   6   2  -7      231.92      236.73     21.47 o 
   7   2  -7      215.28      193.06     21.58 o 
   8   2  -7     2276.58     2327.50     67.98 o 
   9   2  -7     1036.20     1052.16     50.67 o 
  10   2  -7      341.49      344.08     33.87 o 
  11   2  -7        5.29       12.90     24.25 o 
  12   2  -7       16.63        9.45     24.16 o 
  13   2  -7       10.49        8.46     27.46 o 
  14   2  -7      276.01      245.13     40.88 o 
  15   2  -7       25.34        7.49     18.47 o 
  16   2  -7       38.04       57.97     22.63 o 
   0   3  -7        0.98        8.01      8.35 o 
   1   3  -7      288.82      292.94     13.62 o 
   2   3  -7      165.44      165.20     11.46 o 
   3   3  -7      488.13      510.99     18.65 o 
   4   3  -7      249.01      256.85     10.76 o 
   5   3  -7      360.35      343.28     14.15 o 
   6   3  -7      299.64      277.17     24.45 o 
   7   3  -7     2446.42     2411.96     65.67 o 
   8   3  -7        4.99       -4.06     21.07 o 
   9   3  -7      189.56      151.47     26.25 o 
  10   3  -7       66.79       63.72     21.48 o 
  11   3  -7      238.58      238.41     32.97 o 
  12   3  -7      158.01      162.08     33.01 o 
  13   3  -7       15.46       19.14     21.56 o 
  14   3  -7       21.54       -1.00     25.32 o 
  15   3  -7       24.64       11.53     27.43 o 
  16   3  -7       35.37       19.70     19.31 o 
   1   4  -7      412.63      430.93     21.64 o 
   2   4  -7       24.69       14.75      7.31 o 
   3   4  -7      453.32      463.54     25.55 o 
   4   4  -7      134.09      142.08     18.48 o 
   5   4  -7      914.48      888.00     38.34 o 
   6   4  -7      204.72      198.32     22.12 o 
   7   4  -7      334.20      300.68     27.21 o 
   8   4  -7      690.10      717.63     42.66 o 
   9   4  -7      419.08      401.55     37.73 o 
  10   4  -7       76.21       68.29     24.65 o 
  11   4  -7       31.91       63.18     28.01 o 
  12   4  -7       95.80      158.87     32.01 o 
  13   4  -7        9.00       47.73     22.89 o 
  14   4  -7       21.20       73.26     28.15 o 
  15   4  -7       49.49       88.52     30.10 o 
   0   5  -7     2272.75     2153.27     55.40 o 
   1   5  -7        0.56      -13.14     14.48 o 
   2   5  -7      112.40      110.81     20.01 o 
   3   5  -7      300.11      307.01     26.25 o 
   4   5  -7      148.42      144.32     19.31 o 
   5   5  -7      397.99      397.98     30.09 o 
   6   5  -7       46.27       56.24     19.39 o 
   7   5  -7      577.44      614.81     39.32 o 
   8   5  -7       59.82       44.95     21.20 o 
   9   5  -7       55.19       44.47     23.30 o 
  10   5  -7       28.10        1.66     19.53 o 
  11   5  -7       45.07       71.74     24.14 o 
  12   5  -7       26.35       18.06     16.79 o 
   2   0  -6    92521.73    95967.22    193.17 o 
  10   0  -6     2145.74     2157.78     73.07 o 
  12   0  -6      746.24      708.07     50.97 o 
  14   0  -6      567.04      643.78     55.18 o 
  16   0  -6      298.21      351.71     49.22 o 
   2   1  -6      778.35      737.98     23.81 o 
   3   1  -6     1727.23     1697.56     33.40 o 
   4   1  -6     1320.16     1332.16     35.03 o 
   5   1  -6      587.01      601.14     27.89 o 
   6   1  -6     4313.00     4220.04     76.09 o 
   7   1  -6     1184.80     1164.18     44.51 o 
   8   1  -6      538.24      502.51     32.38 o 
   9   1  -6      162.03      160.28     24.68 o 
  10   1  -6      117.55       91.06     22.40 o 
  11   1  -6       49.48       35.03     21.07 o 
  12   1  -6      659.58      648.06     69.55 o 
  13   1  -6       37.31       35.29     19.59 o 
  14   1  -6      185.17      191.57     25.15 o 
  15   1  -6       31.79       18.56     20.79 o 
  16   1  -6       48.01       29.60     21.24 o 
  17   1  -6       27.06       13.96     24.14 o 
   1   2  -6     1230.97     1188.58     19.16 o 
   2   2  -6     9130.02     9133.88     57.27 o 
   3   2  -6      418.72      432.10     10.09 o 
   4   2  -6     2744.20     2872.08     53.02 o 
   5   2  -6     3647.14     3608.59     66.06 o 
   6   2  -6       52.14       58.05     14.02 o 
   7   2  -6      202.30      187.54     22.75 o 
   8   2  -6      315.62      312.82     29.75 o 
   9   2  -6     1913.12     1876.30     66.32 o 
  10   2  -6      365.38      403.49     37.19 o 
  11   2  -6       40.55       62.06     20.96 o 
  12   2  -6       49.10       60.86     26.66 o 
  13   2  -6      201.20      212.67     35.70 o 
  14   2  -6       65.58       71.82     28.98 o 
  15   2  -6       51.37       55.61     26.51 o 
  16   2  -6      131.78       92.62     32.84 o 
   1   3  -6      101.94      107.22     10.29 o 
   2   3  -6     2324.22     2337.98     35.44 o 
   3   3  -6     2000.06     2100.28     40.42 o 
   4   3  -6     1327.24     1388.84     49.63 o 
   5   3  -6     1199.23     1180.32     25.65 o 
   6   3  -6     1913.09     1919.38     55.18 o 
   7   3  -6      579.02      543.67     34.68 o 
   8   3  -6      216.87      258.66     28.67 o 
   9   3  -6       11.11        6.56     20.21 o 
  10   3  -6       76.19       60.72     25.60 o 
  11   3  -6       82.96       55.40     23.28 o 
  12   3  -6       26.16        2.37     19.07 o 
  13   3  -6      177.69      186.52     37.29 o 
  14   3  -6       62.52       45.82     26.93 o 
  15   3  -6        2.30        5.16     28.67 o 
  16   3  -6        2.26       15.73     30.89 o 
   0   4  -6     2842.22     2974.57     57.08 o 
   1   4  -6        8.68        7.30      9.60 o 
   2   4  -6        2.93       10.02     10.20 o 
   3   4  -6      685.65      692.18     31.51 o 
   4   4  -6      881.39      931.81     37.70 o 
   5   4  -6     1365.09     1378.01     31.30 o 
   6   4  -6      591.49      576.41     34.74 o 
   7   4  -6      125.32      104.98     22.57 o 
   8   4  -6       21.67       28.36     20.98 o 
   9   4  -6     1359.37     1420.43     61.52 o 
  10   4  -6      387.54      378.06     36.00 o 
  11   4  -6       25.23       40.35     24.23 o 
  12   4  -6       66.94       67.82     28.97 o 
  13   4  -6      179.64      198.82     35.62 o 
  14   4  -6        5.29       27.05     29.07 o 
   1   5  -6      455.54      454.46     29.00 o 
   2   5  -6      397.54      435.49     29.24 o 
   3   5  -6      239.37      220.87     22.99 o 
   4   5  -6      109.89       89.64     17.89 o 
   5   5  -6      182.18      174.65     21.72 o 
   6   5  -6      347.33      416.60     33.31 o 
   7   5  -6       73.05      113.10     24.07 o 
   8   5  -6       30.97       15.53     18.52 o 
   9   5  -6      119.88       97.97     27.58 o 
  10   5  -6       27.93        5.16     20.77 o 
  11   5  -6       89.45       87.54     28.50 o 
  12   5  -6        4.13      -26.63     26.63 o 
  13   5  -6       65.15       75.30     28.55 o 
  14   5  -6        5.83      -16.36     20.40 o 
   0   6  -6      751.76      741.34     41.76 o 
   1   6  -6     1097.03     1083.74     49.60 o 
   2   6  -6     2613.93     2677.74     75.09 o 
   3   6  -6      973.37      968.59     49.13 o 
   4   6  -6      219.27      172.31     27.51 o 
   5   6  -6      707.29      711.65     43.93 o 
   6   6  -6      137.26      129.91     25.51 o 
   7   6  -6        0.76        2.26     18.72 o 
   2   0  -5    29708.12    30087.50     94.76 o 
   8   0  -5     4003.55     3658.12     82.73 o 
  10   0  -5      100.87      108.57     24.82 o 
  12   0  -5      424.47      384.61     41.53 o 
  14   0  -5      146.56      134.68     36.41 o 
  16   0  -5      569.71      647.27     58.68 o 
   1   1  -5     3837.78     3409.20     47.01 o 
   2   1  -5     3888.97     3667.93     45.16 o 
   3   1  -5      712.13      694.54     22.77 o 
   4   1  -5     7361.04     7460.46     81.88 o 
   5   1  -5      320.60      303.90     21.88 o 
   6   1  -5      404.34      362.81     25.54 o 
   7   1  -5      674.36      688.41     35.60 o 
   8   1  -5       78.93       70.04     16.31 o 
   9   1  -5      594.80      568.66     36.66 o 
  10   1  -5       55.60       28.56     19.01 o 
  11   1  -5       26.44       17.63     15.23 o 
  12   1  -5     2494.52     2397.65     61.30 o 
  13   1  -5       89.56       93.33     22.78 o 
  14   1  -5      122.40      135.21     24.15 o 
  15   1  -5       10.07       11.24     19.94 o 
  16   1  -5       44.57       31.92     32.84 o 
  17   1  -5       63.14       86.36     24.72 o 
   1   2  -5     2066.15     2042.55     25.73 o 
   2   2  -5     1727.39     1735.23     26.12 o 
   3   2  -5      262.32      271.14     12.36 o 
   4   2  -5     2815.98     2928.80     53.81 o 
   5   2  -5     1965.21     1937.93     49.55 o 
   6   2  -5        6.20        8.06     11.64 o 
   7   2  -5       16.96       21.59     16.17 o 
   8   2  -5     1758.94     1803.19     60.55 o 
   9   2  -5      736.79      752.81     44.32 o 
  10   2  -5      313.17      322.00     33.18 o 
  11   2  -5      383.01      486.50     42.76 o 
  12   2  -5       15.55       34.85     26.38 o 
  13   2  -5        7.56       56.25     29.28 o 
  14   2  -5      263.03      291.79     29.69 o 
  15   2  -5       49.24       53.72     20.90 o 
  16   2  -5      152.76      130.04     27.11 o 
  17   2  -5       88.40       90.80     28.65 o 
   0   3  -5       25.85       24.63      9.43 o 
   1   3  -5      151.61      173.13     11.77 o 
   2   3  -5      347.47      371.63     25.76 o 
   3   3  -5     2943.15     2955.78     32.18 o 
   4   3  -5     1071.40     1096.23     30.37 o 
   5   3  -5     1335.21     1268.90     42.68 o 
   6   3  -5       82.55       93.61     17.59 o 
   7   3  -5     1083.90     1101.99     46.13 o 
   8   3  -5       10.73       19.62     19.67 o 
   9   3  -5      135.98       98.76     22.90 o 
  10   3  -5      426.36      433.60     38.08 o 
  11   3  -5      485.06      453.70     41.94 o 
  12   3  -5       81.68       74.05     28.62 o 
  13   3  -5       13.75        2.36     24.00 o 
  14   3  -5       94.99       50.51     30.79 o 
  15   3  -5       60.59       67.11     35.11 o 
  16   3  -5       25.18       10.21     30.44 o 
   1   4  -5      584.74      607.01     22.70 o 
   2   4  -5       40.68       37.56      9.26 o 
   3   4  -5      869.67      839.47     27.23 o 
   4   4  -5       74.51      106.43     11.94 o 
   5   4  -5     1003.68     1036.83     28.58 o 
   6   4  -5     1349.53     1292.29     32.68 o 
   7   4  -5      364.30      368.70     32.70 o 
   8   4  -5       49.98       55.14     19.93 o 
   9   4  -5      512.68      527.46     41.27 o 
  10   4  -5       92.11      108.14     26.54 o 
  11   4  -5        9.08       12.83     21.65 o 
  12   4  -5      127.11      127.92     29.88 o 
  13   4  -5       23.70       41.58     27.76 o 
  14   4  -5       17.50       21.77     23.53 o 
  15   4  -5      160.34      251.43     40.64 o 
   0   5  -5      592.33      592.67     33.47 o 
   1   5  -5     1020.74     1035.80     30.30 o 
   2   5  -5      349.68      310.53     27.11 o 
   3   5  -5       97.27      117.58     20.36 o 
   4   5  -5       20.59       13.08     14.19 o 
   5   5  -5      258.59      238.29     26.96 o 
   6   5  -5      540.19      591.36     38.83 o 
   7   5  -5      245.72      302.58     32.66 o 
   8   5  -5      159.89      146.72     24.84 o 
   9   5  -5      242.12      250.88     34.80 o 
  10   5  -5      175.88      141.47     32.53 o 
  11   5  -5      498.66      494.88     43.75 o 
  12   5  -5       82.97       44.25     30.21 o 
  13   5  -5        7.39        4.24     28.76 o 
  14   5  -5        4.10      -26.38     26.38 o 
   1   6  -5      452.79      408.93     34.79 o 
   2   6  -5      191.37      156.62     28.34 o 
   3   6  -5      860.48      941.97     47.92 o 
   4   6  -5      321.45      337.00     32.38 o 
   5   6  -5      936.57      891.49     49.91 o 
   6   6  -5      543.83      555.16     40.36 o 
   7   6  -5       54.39       82.88     23.71 o 
   8   6  -5       15.22       23.89     17.98 o 
   9   6  -5      170.29      182.90     30.52 o 
  10   6  -5       40.55       43.19     22.04 o 
  11   6  -5       56.22       55.39     25.14 o 
  12   6  -5       17.80      -26.82     26.82 o 
  13   6  -5        2.93       11.45      8.22 o 
   8   0  -4      406.74      394.91     31.77 o 
  10   0  -4       46.46       24.39     18.87 o 
  12   0  -4       93.19       34.27     25.52 o 
  14   0  -4      268.51      234.78     36.25 o 
  16   0  -4      290.24      286.55     48.02 o 
   1   1  -4    10136.57     9244.08     73.47 o 
   2   1  -4     9458.78     9004.71     63.95 o 
   3   1  -4     6253.45     5940.41     65.18 o 
   4   1  -4     5357.67     5386.68     69.46 o 
   5   1  -4     1077.19     1025.30     35.20 o 
   6   1  -4     3804.20     3788.72     72.31 o 
   7   1  -4     1397.52     1496.96     50.09 o 
   8   1  -4      172.93      157.17     23.16 o 
   9   1  -4     1099.22     1157.74     50.53 o 
  10   1  -4      732.02      675.76     43.29 o 
  11   1  -4      235.22      224.51     22.16 o 
  12   1  -4      499.46      491.87     31.37 o 
  13   1  -4     1158.27     1184.06     46.21 o 
  14   1  -4       18.39       -4.27     47.69 o 
  15   1  -4       27.58       52.56     32.70 o 
  16   1  -4       11.78        4.33     19.43 o 
  17   1  -4       18.57       19.61     31.32 o 
   0   2  -4     1923.41     1832.29     51.01 o 
   1   2  -4     4607.56     4490.95    124.93 o 
   2   2  -4     4914.22     4613.73     31.73 o 
   3   2  -4     1620.20     1643.44     23.49 o 
   4   2  -4     1577.71     1564.32     40.43 o 
   5   2  -4     1948.60     2073.74     51.20 o 
   6   2  -4       26.21       26.17     14.55 o 
   7   2  -4      639.73      615.42     35.65 o 
   8   2  -4      905.55      936.78     45.11 o 
   9   2  -4     1338.26     1322.74     56.70 o 
  10   2  -4      998.34     1035.19     54.43 o 
  11   2  -4      381.02      382.42     41.57 o 
  12   2  -4       71.57       38.81     26.46 o 
  13   2  -4      423.09      468.36     48.66 o 
  14   2  -4        0.79      -12.10     18.56 o 
  15   2  -4       86.99       77.26     22.46 o 
  16   2  -4      218.42      177.86     31.43 o 
  17   2  -4       15.68       30.47     22.74 o 
   1   3  -4     1019.36      997.47     37.59 o 
   2   3  -4     3818.28     3891.68     84.21 o 
   3   3  -4     3655.49     3611.09     41.87 o 
   4   3  -4     1141.73     1190.93     46.63 o 
   5   3  -4     2174.53     2193.07     56.38 o 
   6   3  -4       71.57       89.26     17.40 o 
   7   3  -4       47.99       58.28     18.06 o 
   8   3  -4       99.63      116.10     19.78 o 
   9   3  -4      191.04      167.48     25.55 o 
  10   3  -4      345.70      331.69     34.75 o 
  11   3  -4      241.44      188.84     32.08 o 
  12   3  -4      179.07      170.90     32.73 o 
  13   3  -4      339.53      311.63     42.10 o 
  14   3  -4        8.14      -26.12     30.78 o 
  15   3  -4      134.07      127.30     36.67 o 
  16   3  -4       19.43       -6.96     27.24 o 
   0   4  -4     5238.83     5426.11     62.17 o 
   1   4  -4     1148.11     1241.56     25.15 o 
   2   4  -4     1628.64     1720.25     37.27 o 
   3   4  -4      279.60      267.75     13.46 o 
   4   4  -4      280.37      288.30     16.53 o 
   5   4  -4     1244.88     1274.84     52.44 o 
   6   4  -4       37.61       24.94     10.66 o 
   7   4  -4     1727.58     1694.06     60.69 o 
   8   4  -4        2.40        0.17     18.29 o 
   9   4  -4     1842.53     1849.37     70.70 o 
  10   4  -4        8.19       12.25     21.82 o 
  11   4  -4      269.00      248.64     38.24 o 
  12   4  -4       56.39       88.89     34.26 o 
  13   4  -4       94.15       72.67     29.37 o 
  14   4  -4       31.32       33.71     30.65 o 
  15   4  -4       16.55       45.70     30.69 o 
   1   5  -4     1767.78     1797.37     39.41 o 
   2   5  -4       13.81       31.35     15.03 o 
   3   5  -4      558.02      580.51     34.94 o 
   4   5  -4      304.55      304.16     19.35 o 
   5   5  -4      451.76      445.77     23.30 o 
   6   5  -4      286.56      261.58     30.10 o 
   7   5  -4       77.38       55.89     22.63 o 
   8   5  -4        3.73        3.60     23.60 o 
   9   5  -4      227.32      235.57     32.74 o 
  10   5  -4      195.90      158.53     30.84 o 
  11   5  -4      511.83      533.26     46.29 o 
  12   5  -4       35.77        6.55     26.11 o 
  13   5  -4      230.61      245.30     39.42 o 
  14   5  -4       59.82       68.76     29.36 o 
   0   6  -4      227.35      200.78     27.24 o 
   1   6  -4      278.09      249.76     21.21 o 
   2   6  -4      265.47      291.74     31.00 o 
   3   6  -4      132.40      150.52     24.39 o 
   4   6  -4       49.97       51.53     22.51 o 
   5   6  -4      355.70      356.09     36.16 o 
   6   6  -4      231.23      213.01     30.00 o 
   7   6  -4      105.85      103.21     21.89 o 
   8   6  -4       10.63        9.99     21.12 o 
   9   6  -4       89.19       58.80     22.35 o 
  10   6  -4       55.80       71.42     23.45 o 
  11   6  -4       19.06        6.05     20.63 o 
  12   6  -4       28.16       50.26     27.96 o 
  13   6  -4       66.18       16.67     22.37 o 
   1   7  -4      237.97      222.52     33.08 o 
   2   7  -4       14.42        4.93     23.39 o 
   3   7  -4      354.10      327.87     37.45 o 
   4   7  -4        2.86       39.03     23.48 o 
   5   7  -4      208.42      228.91     29.81 o 
   6   7  -4      178.68      177.82     27.91 o 
   7   7  -4      108.55       94.50     22.19 o 
   8   7  -4       69.09       82.84     24.14 o 
   9   7  -4       37.65       60.58     22.63 o 
  10   7  -4      102.35       98.63     26.10 o 
   8   0  -3      184.27      219.80     24.17 o 
  10   0  -3      154.95      170.84     25.05 o 
  12   0  -3      229.33      200.05     33.67 o 
  14   0  -3      316.52      285.28     40.49 o 
  16   0  -3       33.29       33.41     24.67 o 
   2   1  -3     2529.94     2419.05     34.49 o 
   3   1  -3    11952.99    12063.85     91.89 o 
   4   1  -3      318.65      329.17     19.51 o 
   5   1  -3     3194.46     3186.68     60.17 o 
   6   1  -3     2172.43     2290.63     56.71 o 
   7   1  -3      465.59      501.16     31.24 o 
   8   1  -3     3051.30     3227.19     78.60 o 
   9   1  -3      134.88      154.42     23.36 o 
  10   1  -3      348.93      358.63     32.56 o 
  11   1  -3      561.25      550.57     34.59 o 
  12   1  -3      898.68      896.67     39.59 o 
  13   1  -3      340.39      365.60     30.31 o 
  14   1  -3      144.26      161.19     26.76 o 
  15   1  -3      107.55      103.73     35.51 o 
  16   1  -3       32.47       31.01     21.99 o 
  17   1  -3        4.16       38.32     24.74 o 
   1   2  -3     3694.41     3510.42     76.08 o 
   2   2  -3      264.67      258.08     10.40 o 
   3   2  -3     1943.91     1908.56     40.91 o 
   4   2  -3      552.44      542.30     25.44 o 
   5   2  -3      158.51      141.37     17.88 o 
   6   2  -3     1872.69     1859.26     53.87 o 
   7   2  -3     1675.87     1647.05     54.85 o 
   8   2  -3       55.92       37.77     19.14 o 
   9   2  -3      398.03      399.54     34.88 o 
  10   2  -3      313.49      284.02     33.70 o 
  11   2  -3      784.62      795.42     51.67 o 
  12   2  -3      936.43      838.64     55.99 o 
  13   2  -3      203.29      192.38     33.27 o 
  14   2  -3      284.21      229.27     44.49 o 
  15   2  -3      225.35      256.25     30.94 o 
  16   2  -3      315.47      290.16     31.71 o 
  17   2  -3       30.92       11.78     24.57 o 
   0   3  -3      720.38      709.30     20.45 o 
   1   3  -3     1525.51     1511.81     23.12 o 
   2   3  -3       81.85       80.11      8.21 o 
   3   3  -3     2126.21     2020.62     32.66 o 
   4   3  -3     1594.26     1593.85     31.00 o 
   5   3  -3     1569.52     1506.76     48.53 o 
   6   3  -3     1018.83      979.37     41.85 o 
   7   3  -3      270.69      266.29     26.38 o 
   8   3  -3      151.03      129.22     26.13 o 
   9   3  -3      778.27      844.42     47.46 o 
  10   3  -3      242.95      216.90     32.07 o 
  11   3  -3      666.77      592.11     46.08 o 
  12   3  -3      165.86      152.18     31.70 o 
  13   3  -3      173.38      137.18     33.91 o 
  14   3  -3        7.29      -23.95     30.05 o 
  15   3  -3       98.92       70.66     34.52 o 
  16   3  -3       11.59       34.71     21.57 o 
   1   4  -3      198.79      211.71     13.12 o 
   2   4  -3     3126.47     3304.97     50.87 o 
   3   4  -3     1204.56     1211.49     25.73 o 
   4   4  -3      223.50      215.13     15.22 o 
   5   4  -3      302.39      253.07     16.93 o 
   6   4  -3      108.06      103.57     14.79 o 
   7   4  -3      430.31      418.58     34.22 o 
   8   4  -3      121.22      135.15     23.98 o 
   9   4  -3      247.56      231.72     32.26 o 
  10   4  -3      278.36      288.13     33.50 o 
  11   4  -3      126.06      126.36     31.87 o 
  12   4  -3      256.68      235.34     35.65 o 
  13   4  -3      152.79      206.28     36.45 o 
  14   4  -3       23.70       40.92     27.54 o 
  15   4  -3      130.83      145.41     33.64 o 
   0   5  -3       50.16       44.96     18.54 o 
   1   5  -3     1099.00     1102.17     32.23 o 
   2   5  -3      661.34      647.90     36.00 o 
   3   5  -3      964.08      865.01     42.61 o 
   4   5  -3       14.02       25.53     17.13 o 
   5   5  -3      248.31      245.66     25.47 o 
   6   5  -3      566.41      564.98     54.86 o 
   7   5  -3      268.50      257.66     29.83 o 
   8   5  -3      376.61      377.73     36.61 o 
   9   5  -3      814.64      817.42     50.67 o 
  10   5  -3       46.69       49.98     20.90 o 
  11   5  -3      967.05      964.78     62.89 o 
  12   5  -3       96.71       65.45     26.93 o 
  13   5  -3       92.59       82.32     33.59 o 
  14   5  -3       74.47       80.90     33.62 o 
  15   5  -3       11.30      -23.35     23.35 o 
   1   6  -3      263.19      250.18     21.53 o 
   2   6  -3      118.23      118.45     27.29 o 
   3   6  -3      418.31      436.10     36.11 o 
   4   6  -3      585.93      609.28     41.57 o 
   5   6  -3      321.21      299.63     33.60 o 
   6   6  -3      138.10      124.66     26.00 o 
   7   6  -3       60.93       24.65     20.53 o 
   8   6  -3       83.88      111.00     26.79 o 
   9   6  -3       16.61       19.74     26.11 o 
  10   6  -3       45.48       52.58     25.52 o 
  11   6  -3       92.59      129.94     36.07 o 
  12   6  -3       75.68      106.95     35.99 o 
  13   6  -3       85.01       43.23     34.57 o 
   0   7  -3     1468.29     1392.45     64.01 o 
   1   7  -3       24.73       20.29     18.69 o 
   2   7  -3      534.67      562.75     46.36 o 
   3   7  -3      886.84      976.86     58.05 o 
   4   7  -3       81.83      110.34     18.29 o 
   5   7  -3      286.56      300.16     36.59 o 
   6   7  -3       91.07       54.18     23.56 o 
   7   7  -3       22.06       26.46     20.47 o 
   8   7  -3      125.85      148.27     32.76 o 
   9   7  -3      125.80      196.03     32.52 o 
  10   7  -3      140.70      165.44     35.46 o 
  11   7  -3       69.64      104.72     32.67 o 
   1   8  -3       58.29       59.67     25.65 o 
   2   8  -3        8.35       11.46     25.86 o 
   3   8  -3        0.99      -29.54     29.54 o 
   4   8  -3      333.05      297.04     40.62 o 
   6   0  -2     1419.92     1496.89     45.85 o 
   8   0  -2     2326.28     2253.63     65.32 o 
  10   0  -2      305.31      313.34     31.29 o 
  12   0  -2      370.99      355.47     40.26 o 
  14   0  -2      207.00      205.30     36.38 o 
  16   0  -2      142.44       87.20     30.55 o 
   1   1  -2     3607.69     3325.55     29.24 o 
   2   1  -2    21824.32    21960.16    108.19 o 
   3   1  -2     3322.73     3394.78     49.50 o 
   4   1  -2      230.79      196.56     16.08 o 
   5   1  -2     1241.33     1259.38     38.70 o 
   6   1  -2      133.75      152.19     19.17 o 
   7   1  -2     1529.91     1557.32     51.67 o 
   8   1  -2     1150.53     1152.55     48.07 o 
   9   1  -2      551.41      569.15     38.56 o 
  10   1  -2      277.10      259.93     29.18 o 
  11   1  -2      129.09      130.85     19.25 o 
  12   1  -2      159.02      156.92     21.64 o 
  13   1  -2      524.87      547.13     32.87 o 
  14   1  -2      423.81      445.15     33.39 o 
  15   1  -2      185.62      204.76     53.27 o 
  16   1  -2       99.18      100.10     27.42 o 
  17   1  -2       19.18       22.73     25.36 o 
   0   2  -2     2671.58     2461.62     29.61 o 
   1   2  -2     1426.68     1335.41     15.33 o 
   2   2  -2     1983.74     1906.06     35.00 o 
   3   2  -2     3199.11     3207.21     54.06 o 
   4   2  -2      265.55      250.96     19.47 o 
   5   2  -2      364.61      387.50     25.49 o 
   6   2  -2      599.62      614.10     32.58 o 
   7   2  -2     3399.20     3326.63     77.30 o 
   8   2  -2        3.05      -10.76     17.26 o 
   9   2  -2       64.38       44.05     18.21 o 
  10   2  -2      165.85      207.94     28.86 o 
  11   2  -2     1214.65     1261.59     61.76 o 
  12   2  -2      271.44      197.69     36.97 o 
  13   2  -2      597.62      619.08     50.91 o 
  14   2  -2      139.05      161.90     26.09 o 
  15   2  -2       59.33       47.94     20.87 o 
  16   2  -2       82.57       74.69     21.77 o 
  17   2  -2        2.19      -33.69     33.69 o 
   1   3  -2     3745.25     3695.86     60.79 o 
   2   3  -2     3212.42     3171.42     40.53 o 
   3   3  -2     1984.18     2030.57     33.75 o 
   4   3  -2     1806.89     1841.26     49.78 o 
   5   3  -2     1919.94     1864.94     54.07 o 
   6   3  -2     1827.19     1885.30     57.22 o 
   7   3  -2      361.09      344.62     29.25 o 
   8   3  -2     1118.59     1089.68     49.96 o 
   9   3  -2      126.21      111.29     25.93 o 
  10   3  -2       93.37       80.81     24.50 o 
  11   3  -2       48.53       18.42     25.26 o 
  12   3  -2        5.90      -10.56     22.81 o 
  13   3  -2      185.29      188.82     35.14 o 
  14   3  -2       23.66      -24.45     24.45 o 
  15   3  -2      325.33      321.73     33.28 o 
  16   3  -2       40.00       16.50     21.39 o 
   0   4  -2     1204.76     1323.90     32.07 o 
   1   4  -2      634.50      647.02     19.14 o 
   2   4  -2      316.87      342.30     15.41 o 
   3   4  -2     2547.72     2601.05     43.71 o 
   4   4  -2      240.70      250.31     21.55 o 
   5   4  -2      510.20      489.56     27.79 o 
   6   4  -2      265.98      282.27     28.68 o 
   7   4  -2     1419.61     1345.10     55.40 o 
   8   4  -2      126.44      142.70     23.83 o 
   9   4  -2     1282.93     1306.69     61.96 o 
  10   4  -2       73.28       61.50     24.25 o 
  11   4  -2      700.22      650.30     50.65 o 
  12   4  -2       53.27       64.89     31.33 o 
  13   4  -2       36.86       40.40     23.97 o 
  14   4  -2        5.21       57.83     28.26 o 
  15   4  -2        1.53       38.47     31.97 o 
  16   4  -2       20.07       -5.54     26.06 o 
   1   5  -2      869.23      830.33     28.74 o 
   2   5  -2      309.78      317.93     28.08 o 
   3   5  -2      816.38      790.05     28.62 o 
   4   5  -2      769.87      778.38     28.97 o 
   5   5  -2      142.39      126.81     15.33 o 
   6   5  -2       53.12       42.37     21.45 o 
   7   5  -2      318.05      345.92     34.23 o 
   8   5  -2       81.97       67.62     21.94 o 
   9   5  -2      309.57      329.97     38.64 o 
  10   5  -2      535.42      535.61     46.74 o 
  11   5  -2      200.27      201.89     36.21 o 
  12   5  -2       33.59       61.47     28.73 o 
  13   5  -2      156.73      164.80     38.88 o 
  14   5  -2       32.32       23.48     28.19 o 
  15   5  -2      173.32      165.30     42.68 o 
   0   6  -2     1764.29     1746.54     63.63 o 
   1   6  -2      200.29      184.47     20.38 o 
   2   6  -2       18.41        4.85     21.53 o 
   3   6  -2      529.17      524.96     38.46 o 
   4   6  -2     1453.57     1487.47     63.13 o 
   5   6  -2        3.30       -4.71     18.11 o 
   6   6  -2       56.80       78.74     22.88 o 
   7   6  -2      149.58      154.77     25.95 o 
   8   6  -2      119.83      131.26     27.07 o 
   9   6  -2       13.86        8.16     22.00 o 
  10   6  -2       24.33       10.08     26.79 o 
  11   6  -2       49.72       90.66     31.24 o 
  12   6  -2      113.98      136.30     31.05 o 
  13   6  -2      104.96       83.02     32.82 o 
   1   7  -2      343.93      334.66     26.78 o 
   2   7  -2       41.25       69.68     29.00 o 
   3   7  -2      157.99      166.56     33.43 o 
   4   7  -2      164.35      195.05     29.99 o 
   5   7  -2      142.02      130.01     30.14 o 
   6   7  -2       23.08       42.36     24.21 o 
   7   7  -2       19.33       -2.41     20.04 o 
   8   7  -2      223.71      259.56     37.08 o 
   9   7  -2      143.01      136.60     33.89 o 
  10   7  -2       24.78       14.36     28.29 o 
  11   7  -2       34.11       93.97     29.76 o 
  12   7  -2       52.21       81.99     24.61 o 
   0   8  -2      101.20      140.55     31.10 o 
   1   8  -2       86.25       90.80     27.34 o 
   2   8  -2       76.65       56.04     25.66 o 
   3   8  -2        0.62      -25.13     25.18 o 
   4   8  -2       28.78       56.65     28.07 o 
   5   8  -2        7.55       -3.85     19.26 o 
   6   8  -2       48.12      142.82     31.90 o 
   7   8  -2       53.97       65.27     29.08 o 
   8   8  -2       26.42      -12.67     16.41 o 
   9   8  -2       67.87       -6.28     17.84 o 
   6   0  -1       37.66       40.57     13.97 o 
   8   0  -1      280.76      292.89     28.50 o 
  10   0  -1      167.34      153.66     25.95 o 
  12   0  -1      390.88      370.39     40.62 o 
  14   0  -1      349.60      360.86     44.77 o 
  16   0  -1       86.43       91.36     34.28 o 
   0   1  -1     7927.46     7814.75     57.31 o 
   1   1  -1     1089.59      990.37     18.03 o 
   2   1  -1    35450.77    35670.45    145.92 o 
   3   1  -1     1813.58     1790.52     36.91 o 
   4   1  -1     8619.66     8506.00     89.90 o 
   5   1  -1     3819.63     3824.32     67.10 o 
   6   1  -1     1542.40     1577.66     47.67 o 
   7   1  -1     1111.98     1127.47     44.71 o 
   8   1  -1      523.11      551.57     35.15 o 
   9   1  -1       28.05       26.53     17.74 o 
  10   1  -1        4.04       14.54     13.30 o 
  11   1  -1       23.72       33.24     13.58 o 
  12   1  -1       49.69       45.32     15.46 o 
  13   1  -1      148.85      152.81     27.04 o 
  14   1  -1      712.34      729.33     40.39 o 
  15   1  -1      108.61      108.62     33.71 o 
  16   1  -1       73.30       80.46     30.75 o 
  17   1  -1       27.10       40.94     24.04 o 
   1   2  -1     1463.17     1417.23     18.34 o 
   2   2  -1     8543.13     8190.24     55.15 o 
   3   2  -1     4910.99     4904.69     67.96 o 
   4   2  -1       51.56       84.68     14.84 o 
   5   2  -1     2634.06     2822.95     34.65 o 
   6   2  -1     4019.07     4004.28     78.81 o 
   7   2  -1     1003.99      993.17     44.49 o 
   8   2  -1     1063.29      984.02     46.43 o 
   9   2  -1      178.63      171.86     24.16 o 
  10   2  -1     1215.56     1173.68     57.53 o 
  11   2  -1      324.23      304.10     36.17 o 
  12   2  -1      364.36      282.75     38.51 o 
  13   2  -1       36.67       29.66     19.25 o 
  14   2  -1      171.05      184.34     26.43 o 
  15   2  -1       17.98        0.31     21.07 o 
  16   2  -1       24.06        1.59     22.25 o 
  17   2  -1       16.16       17.48     25.13 o 
   0   3  -1     1559.49     1611.06     30.26 o 
   1   3  -1     3197.00     3233.62     34.70 o 
   2   3  -1      150.18      164.29     12.80 o 
   3   3  -1     2974.79     3040.55     42.18 o 
   4   3  -1      136.39      139.12     17.22 o 
   5   3  -1     5056.63     5100.61     41.88 o 
   6   3  -1      472.40      448.90     28.09 o 
   7   3  -1      624.35      672.28     39.06 o 
   8   3  -1       61.18       56.72     19.44 o 
   9   3  -1      788.72      735.48     45.20 o 
  10   3  -1        0.25       -5.62     23.02 o 
  11   3  -1        8.20      -30.58     30.58 o 
  12   3  -1       70.45       40.77     25.28 o 
  13   3  -1      104.55       81.71     30.41 o 
  14   3  -1      114.80       38.57     29.68 o 
  15   3  -1       49.22       49.14     21.33 o 
  16   3  -1        7.58        3.84     24.06 o 
   1   4  -1      740.65      721.89     17.53 o 
   2   4  -1     1058.42     1100.54     26.59 o 
   3   4  -1     3917.15     4046.58     55.67 o 
   4   4  -1      851.15      852.62     27.52 o 
   5   4  -1      781.87      729.07     26.60 o 
   6   4  -1       65.63       92.50     19.41 o 
   7   4  -1      416.81      414.16     34.39 o 
   8   4  -1      130.00      141.77     28.48 o 
   9   4  -1      127.10       98.75     25.62 o 
  10   4  -1      468.80      470.71     42.93 o 
  11   4  -1       31.69       34.03     23.38 o 
  12   4  -1       14.58       43.23     25.28 o 
  13   4  -1      209.15      305.55     44.19 o 
  14   4  -1       10.04       -2.31     27.31 o 
  15   4  -1       13.50        8.03     19.19 o 
  16   4  -1        1.18       35.10     19.93 o 
   0   5  -1      119.54       99.54     19.74 o 
   1   5  -1      185.04      186.52     16.80 o 
   2   5  -1      418.90      375.75     28.78 o 
   3   5  -1      134.65      145.16     15.05 o 
   4   5  -1       31.32       34.51     12.10 o 
   5   5  -1      303.49      283.48     28.71 o 
   6   5  -1       51.38       67.17     21.51 o 
   7   5  -1       65.16       39.84     26.09 o 
   8   5  -1       24.36       25.29     23.04 o 
   9   5  -1      728.73      752.06     50.40 o 
  10   5  -1       63.98       42.27     23.34 o 
  11   5  -1      182.41      142.69     34.27 o 
  12   5  -1       18.42      -14.55     17.68 o 
  13   5  -1       60.67       86.43     30.32 o 
  14   5  -1        9.51      -30.99     30.99 o 
  15   5  -1        5.22      -17.39     25.31 o 
   1   6  -1      725.07      679.75     31.03 o 
   2   6  -1      475.28      472.68     41.56 o 
   3   6  -1     1090.26     1049.37     51.68 o 
   4   6  -1      134.94      133.22     28.71 o 
   5   6  -1       10.38        9.86     21.57 o 
   6   6  -1       22.67        5.52     16.77 o 
   7   6  -1      135.61      137.32     32.03 o 
   8   6  -1        8.55       24.87     26.79 o 
   9   6  -1       95.88       70.38     27.91 o 
  10   6  -1       98.34       93.94     30.17 o 
  11   6  -1       87.19      129.45     34.66 o 
  12   6  -1       38.46       82.59     33.87 o 
  13   6  -1      324.89      352.87     46.43 o 
   0   7  -1       10.30        1.61     26.00 o 
   1   7  -1      198.77      161.51     22.89 o 
   2   7  -1     2269.61     2247.79     82.23 o 
   3   7  -1       44.73       52.97     30.93 o 
   4   7  -1       40.84       79.91     23.73 o 
   5   7  -1       11.68       17.91     22.34 o 
   6   7  -1        0.80       10.73     22.19 o 
   7   7  -1       99.97      121.66     27.71 o 
   8   7  -1        7.02       -2.02     29.84 o 
   9   7  -1       27.25        2.55     24.60 o 
  10   7  -1      227.39      279.79     40.64 o 
  11   7  -1       66.32       92.88     32.25 o 
  12   7  -1        1.97       14.28     26.60 o 
   1   8  -1       58.19       64.63     28.78 o 
   2   8  -1      210.53      211.48     36.59 o 
   3   8  -1      132.79      113.75     31.10 o 
   4   8  -1       42.46       62.37     29.07 o 
   5   8  -1       11.85       19.38     27.19 o 
   6   8  -1      836.04      986.16     65.93 o 
   7   8  -1       50.54       41.18     28.07 o 
   8   8  -1        6.25      -26.02     26.02 o 
   9   8  -1      209.38      165.97     33.85 o 
   0   9  -1       75.02       87.69     32.14 o 
   1   9  -1       46.95       55.06     32.82 o 
   2   9  -1      118.54      116.50     37.85 o 
   3   9  -1        2.19       -7.24     36.71 o 
   4   9  -1       10.48      -33.65     33.65 o 
   5   9  -1       34.15       -4.20     30.31 o 
   2   0   0        3.17        1.54      6.89 o 
   4   0   0     4050.34     3876.53     59.42 o 
   6   0   0      207.33      225.19     21.31 o 
   8   0   0     7382.72     7096.92    114.62 o 
  10   0   0       19.72       16.83     15.42 o 
  12   0   0      436.51      436.24     40.70 o 
  14   0   0      125.41      105.10     34.78 o 
  16   0   0      130.90      127.47     37.30 o 
   2   1   0      477.24      477.06     17.80 o 
   3   1   0     2522.18     2562.32     44.99 o 
   4   1   0    49021.54    50240.27    655.89 o 
   5   1   0      367.61      334.23     14.01 o 
   6   1   0        1.22       -1.28     13.87 o 
   7   1   0        4.32       16.04     17.05 o 
   8   1   0      266.64      254.86     27.34 o 
   9   1   0      639.46      613.06     27.91 o 
  10   1   0        5.85        2.01     12.39 o 
  11   1   0      119.70      101.80     16.61 o 
  12   1   0      200.36      172.30     21.16 o 
  13   1   0        6.59       20.05     19.81 o 
  14   1   0      392.56      440.67     33.74 o 
  15   1   0       73.69       41.51     19.01 o 
  16   1   0       13.47       39.20     18.82 o 
  17   1   0       11.69       -3.71     20.40 o 
   0   2   0    25148.91    24227.74    407.22 o 
   1   2   0     3678.28     3654.18     25.94 o 
   2   2   0      295.43      275.74     17.79 o 
   3   2   0     9515.11     9469.88     96.80 o 
   4   2   0      252.89      282.90     11.04 o 
   5   2   0     2176.40     2334.83     31.22 o 
   6   2   0      233.83      222.82     13.48 o 
   7   2   0     5273.86     5431.98     88.47 o 
   8   2   0      123.29       82.73     18.60 o 
   9   2   0      148.00      163.94     24.84 o 
  10   2   0      201.08      207.28     30.74 o 
  11   2   0      628.85      560.07     45.53 o 
  12   2   0      247.41      225.27     25.31 o 
  13   2   0       26.59       27.62     19.42 o 
  14   2   0      161.39      166.36     24.86 o 
  15   2   0       45.87       23.35     18.98 o 
  16   2   0      165.12      106.79     27.24 o 
  17   2   0        1.31      -23.81     25.31 o 
   1   3   0      166.58      171.52      8.12 o 
   2   3   0      436.69      433.71     17.49 o 
   3   3   0     3853.21     3840.08     74.35 o 
   4   3   0     2440.18     2419.08     30.87 o 
   5   3   0     4094.76     4394.64     43.79 o 
   6   3   0       13.67       13.02      8.01 o 
   7   3   0      839.95      770.56     41.20 o 
   8   3   0       78.01       84.74     21.39 o 
   9   3   0      160.93      137.74     27.53 o 
  10   3   0        1.83       -4.76     23.83 o 
  11   3   0      104.67      134.09     29.08 o 
  12   3   0        5.45      -25.23     25.23 o 
  13   3   0        8.33       -3.64     30.28 o 
  14   3   0       24.14       13.39     27.39 o 
  15   3   0      157.04      188.43     30.10 o 
  16   3   0        2.53        9.01     17.13 o 
   0   4   0     1237.52     1473.43     34.08 o 
   1   4   0     2158.08     2193.99     32.88 o 
   2   4   0      269.82      283.07     14.58 o 
   3   4   0     2663.61     2957.19     48.79 o 
   4   4   0      560.00      634.18     16.46 o 
   5   4   0      287.22      281.38     18.37 o 
   6   4   0       99.42       85.52     21.31 o 
   7   4   0     2594.83     2624.12     77.23 o 
   8   4   0     1097.59     1088.44     53.87 o 
   9   4   0        0.31        4.68     17.10 o 
  10   4   0       23.30       14.00     19.59 o 
  11   4   0      424.75      431.77     43.77 o 
  12   4   0       34.94       29.97     26.50 o 
  13   4   0        5.90        5.59     24.15 o 
  14   4   0        3.46        5.14     24.58 o 
  15   4   0        4.98        8.09     31.42 o 
  16   4   0        7.13       43.72     22.66 o 
   1   5   0       80.33       72.95     13.82 o 
   2   5   0       53.06       66.99     16.71 o 
   3   5   0      220.00      237.22     25.09 o 
   4   5   0      425.92      454.15     35.18 o 
   5   5   0      123.61      114.07     23.07 o 
   6   5   0        2.32        7.73     18.20 o 
   7   5   0      112.63       87.13     22.17 o 
   8   5   0       87.79       65.55     22.32 o 
   9   5   0       22.29       33.27     27.52 o 
  10   5   0       20.11       13.81     25.54 o 
  11   5   0       79.42       92.98     30.00 o 
  12   5   0       29.05        5.86     28.61 o 
  13   5   0        0.13       21.15     27.98 o 
  14   5   0        0.17        3.00     20.57 o 
  15   5   0      304.35      282.12     42.81 o 
   0   6   0     2628.50     2858.21     82.68 o 
   1   6   0      518.14      470.86     29.79 o 
   2   6   0       52.98       51.12     23.64 o 
   3   6   0      942.39      951.16     50.60 o 
   4   6   0     3445.97     3304.61     93.68 o 
   5   6   0        0.12       -8.24     20.65 o 
   6   6   0       23.10       20.23     19.11 o 
   7   6   0       88.97       87.03     26.11 o 
   8   6   0       15.52       36.02     24.46 o 
   9   6   0      119.92      110.80     26.68 o 
  10   6   0        3.88       10.11     24.15 o 
  11   6   0      301.60      342.99     43.75 o 
  12   6   0      201.38      186.07     37.53 o 
  13   6   0       25.47       93.08     36.30 o 
   1   7   0      254.41      222.38     26.54 o 
   2   7   0       10.63       10.33     29.97 o 
   3   7   0       79.22       80.94     28.82 o 
   4   7   0        4.52       60.39     24.35 o 
   5   7   0       11.49        8.74     20.57 o 
   6   7   0        7.00        4.16     27.05 o 
   7   7   0      243.53      194.10     33.41 o 
   8   7   0       20.93       49.83     28.93 o 
   9   7   0       14.77       19.03     24.41 o 
  10   7   0        9.77       51.52     24.35 o 
  11   7   0        0.13        0.96     21.67 o 
  12   7   0        9.73      116.19     34.95 o 
   0   8   0      404.76      489.75     47.53 o 
   1   8   0       10.62        9.62     18.80 o 
   2   8   0       12.43        9.42     24.05 o 
   3   8   0       71.81       43.07     25.39 o 
   4   8   0        0.94        0.00     23.29 o 
   5   8   0        1.83       15.92     28.50 o 
   6   8   0       16.65       63.09     33.28 o 
   7   8   0       55.48       45.00     35.83 o 
   8   8   0        4.44       -6.97     26.16 o 
   9   8   0       73.95       66.19     36.53 o 
   1   9   0        2.99       22.43     33.25 o 
   2   9   0        5.11       -3.99     29.82 o 
   3   9   0        0.01      -14.96     34.78 o 
   4   9   0      161.35      156.96     39.62 o 
   5   9   0       43.57       19.70     22.61 o 
   6   9   0       12.21        8.24     29.03 o 
   2   0   1     1951.61     2052.80     30.62 o 
   4   0   1    70882.35    72514.70    275.05 o 
   6   0   1       50.12       62.22     12.66 o 
   8   0   1      270.39      289.77     26.16 o 
  10   0   1      159.85      167.30     26.85 o 
  12   0   1      376.23      322.18     36.85 o 
  14   0   1      353.57      362.90     41.91 o 
  16   0   1       88.59       92.30     37.41 o 
   0   1   1     7931.94     7394.46     55.75 o 
   1   1   1     1100.07     1004.37     22.06 o 
   2   1   1    35446.86    35213.53    155.46 o 
   3   1   1     1795.58     1741.83     23.15 o 
   4   1   1     8565.15     8476.43     56.91 o 
   5   1   1     3785.47     3826.96     42.66 o 
   6   1   1     1549.91     1547.52     30.49 o 
   7   1   1     1106.22     1131.44     45.93 o 
   8   1   1      508.66      534.95     33.94 o 
   9   1   1       27.62       39.80     11.67 o 
  10   1   1        2.56        4.30     12.83 o 
  11   1   1       22.71       24.58     15.88 o 
  12   1   1       48.85       38.13     16.83 o 
  13   1   1      150.49      160.51     24.78 o 
  14   1   1      704.19      741.50     40.70 o 
  15   1   1      108.20       95.63     23.99 o 
  16   1   1       70.53       99.48     22.71 o 
  17   1   1       26.85       37.56     20.47 o 
   1   2   1     1491.79     1455.23     17.05 o 
   2   2   1     8552.78     8122.16     85.13 o 
   3   2   1     4930.15     4998.32     82.92 o 
   4   2   1       51.77       55.64      7.82 o 
   5   2   1     2610.80     2819.24     66.08 o 
   6   2   1     4027.50     3935.96     46.37 o 
   7   2   1     1010.57     1052.79     27.17 o 
   8   2   1     1051.33     1017.57     28.60 o 
   9   2   1      179.24      159.16     26.03 o 
  10   2   1     1211.36     1198.11     57.44 o 
  11   2   1      325.00      348.80     39.29 o 
  12   2   1      375.87      349.27     29.48 o 
  13   2   1       41.53       35.46     18.81 o 
  14   2   1      172.25      177.96     25.34 o 
  15   2   1       17.62       -8.49     22.82 o 
  16   2   1       25.08       -5.87     18.07 o 
  17   2   1       17.09       15.07     15.56 o 
   0   3   1     1546.72     1604.87     30.28 o 
   1   3   1     3137.09     3149.99     33.78 o 
   2   3   1      161.06      174.32     13.67 o 
   3   3   1     3048.22     3116.96     44.84 o 
   4   3   1      132.98      135.88     12.83 o 
   5   3   1     5056.30     5225.72     63.99 o 
   6   3   1      468.79      469.95     17.83 o 
   7   3   1      635.26      666.13     22.01 o 
   8   3   1       62.45       62.84     22.47 o 
   9   3   1      772.96      800.39     47.94 o 
  10   3   1        0.47        4.29     21.78 o 
  11   3   1        8.21        6.31     24.47 o 
  12   3   1       69.76       60.24     28.54 o 
  13   3   1      102.84       84.86     34.45 o 
  14   3   1      113.85       84.20     21.44 o 
  15   3   1       49.73       28.39     19.41 o 
  16   3   1        7.68       31.47     20.61 o 
   1   4   1      759.15      744.03     16.03 o 
   2   4   1     1056.89     1052.78     24.73 o 
   3   4   1     3936.80     4110.84     58.44 o 
   4   4   1      856.45      890.48     20.36 o 
   5   4   1      749.78      758.15     40.36 o 
   6   4   1       65.46       70.53     21.24 o 
   7   4   1      425.66      470.55     36.30 o 
   8   4   1      128.99      157.09     25.83 o 
   9   4   1      128.94      138.99     28.08 o 
  10   4   1      468.39      512.91     42.37 o 
  11   4   1       30.35       17.56     24.82 o 
  12   4   1       14.38       -1.07     28.77 o 
  13   4   1      207.42      252.94     40.31 o 
  14   4   1       10.16       13.82     21.59 o 
  15   4   1       14.06        6.46     28.88 o 
  16   4   1        1.18       -0.49     24.39 o 
   0   5   1      122.77      118.20     14.11 o 
   1   5   1      175.54      185.58     13.78 o 
   2   5   1      423.27      390.01     36.55 o 
   3   5   1      134.79      131.96     21.90 o 
   4   5   1       30.88       24.64     17.76 o 
   5   5   1      295.55      287.20     29.27 o 
   6   5   1       49.80       74.86     21.59 o 
   7   5   1       61.25       55.69     23.40 o 
   8   5   1       23.85        5.33     22.63 o 
   9   5   1      720.81      692.83     50.02 o 
  10   5   1       62.53       35.55     24.29 o 
  11   5   1      180.74      139.57     34.92 o 
  12   5   1       18.61       31.38     26.54 o 
  13   5   1       61.07       58.81     27.86 o 
  14   5   1        9.88      -30.27     31.05 o 
  15   5   1        5.33       25.34     26.78 o 
   1   6   1      726.79      681.29     33.70 o 
   2   6   1      475.72      549.02     41.99 o 
   3   6   1     1085.20     1069.89     54.18 o 
   4   6   1      136.92      155.60     28.11 o 
   5   6   1       13.21        3.38     15.15 o 
   6   6   1       19.63       19.92     22.29 o 
   7   6   1      131.68      107.63     26.45 o 
   8   6   1        9.04       15.94     19.96 o 
   9   6   1       96.71      122.84     29.40 o 
  10   6   1       98.35      135.15     31.61 o 
  11   6   1       88.65      146.20     34.79 o 
  12   6   1       39.80       72.01     32.72 o 
  13   6   1      326.18      338.73     46.07 o 
   0   7   1        9.31        9.39     26.18 o 
   1   7   1      200.33      209.63     24.66 o 
   2   7   1     2273.91     2296.27     85.59 o 
   3   7   1       46.71       34.69     26.44 o 
   4   7   1       39.26       34.48     23.34 o 
   5   7   1       12.38        1.10     18.61 o 
   6   7   1        0.73      -19.03     23.29 o 
   7   7   1       97.43      105.84     31.95 o 
   8   7   1        7.65        2.10     20.28 o 
   9   7   1       27.21       47.96     31.05 o 
  10   7   1      225.88      281.27     40.91 o 
  11   7   1       67.30       72.57     32.09 o 
  12   7   1        2.06       61.72     36.18 o 
   1   8   1       57.66       78.31     22.11 o 
   2   8   1      212.88      226.76     40.33 o 
   3   8   1      131.92      150.96     36.49 o 
   4   8   1       41.92       46.55     30.90 o 
   5   8   1       12.04       54.14     28.84 o 
   6   8   1      838.13     1028.15     67.58 o 
   7   8   1       51.53       84.19     32.80 o 
   8   8   1        5.60      -15.50     25.76 o 
   9   8   1      209.43      182.05     40.52 o 
   0   9   1       75.64       72.51     36.48 o 
   1   9   1       46.81       54.06     36.71 o 
   2   9   1      120.64      120.40     41.07 o 
   3   9   1        2.49      -35.82     35.82 o 
   4   9   1        9.88        7.25     31.88 o 
   5   9   1       33.94       51.06     33.62 o 
   2   0   2     5292.98     5209.95     35.05 o 
   4   0   2     1400.89     1285.98     28.54 o 
   6   0   2     1392.90     1387.28     45.16 o 
   8   0   2     2313.78     2232.94     64.81 o 
  10   0   2      314.77      328.85     31.17 o 
  12   0   2      369.49      463.14     42.13 o 
  14   0   2      203.12      197.42     33.58 o 
  16   0   2      140.28      186.99     41.79 o 
   1   1   2     3581.88     3555.57     29.93 o 
   2   1   2    21793.34    22088.06     78.85 o 
   3   1   2     3356.85     3376.16     33.90 o 
   4   1   2      229.56      199.33     11.43 o 
   5   1   2     1257.40     1277.22     45.43 o 
   6   1   2      129.90      135.70     12.24 o 
   7   1   2     1544.87     1599.49     58.89 o 
   8   1   2     1131.05     1199.75     26.95 o 
   9   1   2      552.60      561.25     26.46 o 
  10   1   2      263.58      263.10     21.00 o 
  11   1   2      129.20      126.03     17.13 o 
  12   1   2      154.79      129.07     20.82 o 
  13   1   2      524.32      515.27     33.97 o 
  14   1   2      436.20      459.92     34.32 o 
  15   1   2      188.17      196.01     28.30 o 
  16   1   2      101.14      113.05     29.51 o 
  17   1   2       19.62       46.22     34.07 o 
   0   2   2     2665.56     2459.58     54.04 o 
   1   2   2     1387.40     1324.76     16.56 o 
   2   2   2     1991.35     1906.85     42.82 o 
   3   2   2     3162.28     3262.08     50.36 o 
   4   2   2      262.69      252.27     12.66 o 
   5   2   2      382.41      406.60     16.17 o 
   6   2   2      589.54      608.54     20.88 o 
   7   2   2     3414.63     3391.16     75.30 o 
   8   2   2        3.37       -0.15     10.37 o 
   9   2   2       62.52       49.43     12.45 o 
  10   2   2      172.53      166.70     25.81 o 
  11   2   2     1214.37     1207.03     42.92 o 
  12   2   2      262.15      255.03     26.08 o 
  13   2   2      595.35      558.09     46.86 o 
  14   2   2      134.21      128.90     23.65 o 
  15   2   2       59.89        0.88     21.94 o 
  16   2   2       84.58       36.27     19.13 o 
  17   2   2        2.39      -20.93     35.56 o 
   1   3   2     3798.64     3729.01     32.88 o 
   2   3   2     3214.57     3173.27     36.75 o 
   3   3   2     1915.24     1873.81     51.36 o 
   4   3   2     1806.86     1817.91     31.27 o 
   5   3   2     1905.65     1848.83     32.64 o 
   6   3   2     1825.20     1832.09     34.30 o 
   7   3   2      360.49      343.47     17.62 o 
   8   3   2     1114.76     1023.22     51.14 o 
   9   3   2      126.17      111.34     26.59 o 
  10   3   2       93.30      117.16     28.82 o 
  11   3   2       53.88       53.62     26.57 o 
  12   3   2        6.47       -6.09     26.06 o 
  13   3   2      185.01      206.33     39.90 o 
  14   3   2       24.56       19.84     19.32 o 
  15   3   2      321.51      330.89     32.88 o 
  16   3   2       40.52       59.02     51.55 o 
   0   4   2     1207.78     1248.94     31.68 o 
   1   4   2      595.65      599.82     14.74 o 
   2   4   2      318.70      353.01     16.38 o 
   3   4   2     2527.08     2524.76     47.41 o 
   4   4   2      241.79      236.61     13.10 o 
   5   4   2      529.78      546.23     19.95 o 
   6   4   2      265.95      291.25     29.03 o 
   7   4   2     1398.60     1408.68     59.56 o 
   8   4   2      125.27      149.81     23.98 o 
   9   4   2     1277.73     1287.34     62.68 o 
  10   4   2       72.66       34.74     25.03 o 
  11   4   2      703.83      621.17     50.94 o 
  12   4   2       53.14       32.00     25.69 o 
  13   4   2       37.03       29.28     29.80 o 
  14   4   2        5.09       20.46     28.04 o 
  15   4   2        1.45       34.25     19.25 o 
  16   4   2       19.99       23.52     20.06 o 
   1   5   2      879.88      912.88     25.35 o 
   2   5   2      314.12      300.68     20.92 o 
   3   5   2      804.11      775.63     42.77 o 
   4   5   2      775.07      741.46     42.54 o 
   5   5   2      140.81      125.21     24.29 o 
   6   5   2       53.30       67.28     23.73 o 
   7   5   2      328.70      325.85     33.03 o 
   8   5   2       84.18       93.19     24.56 o 
   9   5   2      315.13      304.32     40.13 o 
  10   5   2      539.47      496.83     48.26 o 
  11   5   2      202.00      219.79     35.43 o 
  12   5   2       35.28       32.31     28.62 o 
  13   5   2      157.18      121.41     33.30 o 
  14   5   2       31.33        4.92     22.53 o 
  15   5   2      172.72      207.32     38.68 o 
   0   6   2     1761.53     1778.14     68.98 o 
   1   6   2      199.32      170.10     21.37 o 
   2   6   2       16.20       -1.95     18.70 o 
   3   6   2      537.75      469.88     38.64 o 
   4   6   2     1450.16     1501.59     66.90 o 
   5   6   2        2.94       -7.45     18.25 o 
   6   6   2       59.13       70.54     27.38 o 
   7   6   2      156.80      129.16     28.63 o 
   8   6   2      122.42      192.78     33.54 o 
   9   6   2       12.34       36.17     22.48 o 
  10   6   2       22.47       21.81     25.99 o 
  11   6   2       47.40       94.94     30.64 o 
  12   6   2      113.55      132.96     38.36 o 
  13   6   2      105.11      114.51     37.84 o 
   1   7   2      337.93      338.80     28.21 o 
   2   7   2       42.62       37.77     28.79 o 
   3   7   2      152.41      141.85     33.17 o 
   4   7   2      167.72      167.39     29.98 o 
   5   7   2      142.46      138.13     28.57 o 
   6   7   2       23.87       45.43     26.28 o 
   7   7   2       19.31       27.15     23.62 o 
   8   7   2      220.94      211.10     33.97 o 
   9   7   2      141.42      163.73     39.67 o 
  10   7   2       23.20       63.86     29.90 o 
  11   7   2       34.18      100.11     30.95 o 
  12   7   2       53.24       44.37     26.29 o 
   0   8   2      103.31       98.89     36.52 o 
   1   8   2       85.32       89.52     25.89 o 
   2   8   2       77.92       49.30     35.41 o 
   3   8   2        0.64        8.58     30.73 o 
   4   8   2       28.48       43.92     28.38 o 
   5   8   2        7.55       28.28     28.74 o 
   6   8   2       47.58      108.98     35.30 o 
   7   8   2       53.86       54.26     21.33 o 
   8   8   2       27.75        2.79     26.03 o 
   9   8   2       68.62       27.05     26.75 o 
   1   9   2        1.62       -4.95     29.81 o 
   2   9   2       15.26        6.96     32.37 o 
   3   9   2       11.01      -11.51     27.76 o 
   4   9   2       63.03      107.73     36.92 o 
   5   9   2       17.74       29.26     28.65 o 
   2   0   3     4554.91     4595.00     34.69 o 
   4   0   3      906.23      969.27     22.17 o 
   6   0   3      780.65      857.53     24.82 o 
   8   0   3      184.37      231.18     25.77 o 
  10   0   3      148.99      141.84     24.01 o 
  12   0   3      237.54      212.31     33.04 o 
  14   0   3      319.73      310.30     39.54 o 
  16   0   3       32.72       98.89     34.66 o 
   0   1   3     4469.60     4382.51     33.95 o 
   1   1   3     7354.11     7281.52     38.01 o 
   2   1   3     2551.46     2457.79     23.23 o 
   3   1   3    11922.01    12219.88    161.58 o 
   4   1   3      302.79      306.35     13.48 o 
   5   1   3     3195.40     3290.29     42.39 o 
   6   1   3     2148.57     2384.05     47.98 o 
   7   1   3      467.03      490.35     17.46 o 
   8   1   3     3082.27     3292.49     61.24 o 
   9   1   3      132.46      128.29     13.48 o 
  10   1   3      349.82      383.74     24.80 o 
  11   1   3      566.46      585.84     30.77 o 
  12   1   3      898.69      892.90     49.99 o 
  13   1   3      337.11      389.21     34.80 o 
  14   1   3      141.52      159.76     23.45 o 
  15   1   3      107.12      116.21     24.54 o 
  16   1   3       31.39       21.29     20.75 o 
  17   1   3        4.46       12.07     30.65 o 
   1   2   3     3683.41     3500.66     26.39 o 
   2   2   3      255.73      244.99     18.77 o 
   3   2   3     1998.93     2027.06     30.12 o 
   4   2   3      558.83      560.25     17.92 o 
   5   2   3      152.58      136.37     12.28 o 
   6   2   3     1874.62     1962.54     58.05 o 
   7   2   3     1676.92     1673.07     51.79 o 
   8   2   3       57.13       48.52     13.15 o 
   9   2   3      394.08      369.21     21.49 o 
  10   2   3      312.54      284.74     22.20 o 
  11   2   3      790.04      772.08     34.62 o 
  12   2   3      950.26      902.38     41.79 o 
  13   2   3      209.12      205.13     25.67 o 
  14   2   3      290.34      262.92     38.51 o 
  15   2   3      226.25      197.46     27.76 o 
  16   2   3      312.20      303.57     33.19 o 
  17   2   3       29.44       27.06     35.36 o 
   0   3   3      722.08      699.84     17.38 o 
   1   3   3     1516.30     1495.21     21.38 o 
   2   3   3       83.40       79.31      9.27 o 
   3   3   3     2152.13     2033.97     54.05 o 
   4   3   3     1600.89     1637.67     31.52 o 
   5   3   3     1575.83     1519.36     37.38 o 
   6   3   3     1012.70     1002.49     27.40 o 
   7   3   3      261.04      230.31     16.47 o 
   8   3   3      153.44      130.79     14.93 o 
   9   3   3      793.25      791.74     48.02 o 
  10   3   3      242.31      321.73     35.35 o 
  11   3   3      661.38      697.39     50.57 o 
  12   3   3      164.51      175.97     34.54 o 
  13   3   3      172.70      189.05     24.19 o 
  14   3   3        8.00       -3.69     18.94 o 
  15   3   3       99.84      123.21     26.02 o 
  16   3   3       11.60       18.02     35.94 o 
   1   4   3      183.87      198.42     10.80 o 
   2   4   3     3132.12     3297.04     55.28 o 
   3   4   3     1195.14     1157.53     56.35 o 
   4   4   3      225.55      210.13     12.95 o 
   5   4   3      307.59      291.16     21.84 o 
   6   4   3      109.14      108.11     21.79 o 
   7   4   3      445.68      415.11     36.36 o 
   8   4   3      119.71      119.00     25.25 o 
   9   4   3      249.60      257.41     36.61 o 
  10   4   3      279.16      289.80     35.58 o 
  11   4   3      118.81       81.39     32.35 o 
  12   4   3      255.44      185.14     35.68 o 
  13   4   3      153.00      174.70     39.31 o 
  14   4   3       24.01       18.74     29.56 o 
  15   4   3      130.87      131.24     28.06 o 
   0   5   3       54.57       42.25     11.01 o 
   1   5   3     1090.32     1085.78     23.78 o 
   2   5   3      661.98      632.62     27.82 o 
   3   5   3      963.02     1002.92     50.05 o 
   4   5   3       14.85       10.32     20.66 o 
   5   5   3      250.03      231.71     27.41 o 
   6   5   3      569.68      618.28     42.46 o 
   7   5   3      253.05      270.05     34.66 o 
   8   5   3      373.82      343.72     38.16 o 
   9   5   3      813.50      908.25     58.29 o 
  10   5   3       43.78       42.57     27.27 o 
  11   5   3      968.08      936.16     62.58 o 
  12   5   3       97.34       84.46     34.27 o 
  13   5   3       92.16       69.10     35.90 o 
  14   5   3       75.72        2.06     28.05 o 
  15   5   3       11.40      -25.47     25.47 o 
   1   6   3      265.02      260.51     23.29 o 
   2   6   3      120.56      128.98     19.45 o 
   3   6   3      415.21      418.40     36.46 o 
   4   6   3      583.91      583.58     45.31 o 
   5   6   3      329.24      306.00     37.35 o 
   6   6   3      141.66      125.42     27.39 o 
   7   6   3       59.80       36.43     24.87 o 
   8   6   3       82.90      110.86     28.13 o 
   9   6   3       15.93       35.74     27.26 o 
  10   6   3       46.78       52.94     27.45 o 
  11   6   3       95.24      116.49     33.23 o 
  12   6   3       74.08      115.23     34.59 o 
  13   6   3       87.01       89.26     35.75 o 
   0   7   3     1469.04     1404.27     69.32 o 
   1   7   3       25.14       21.36     23.38 o 
   2   7   3      535.05      483.55     46.46 o 
   3   7   3      894.60      873.01     59.07 o 
   4   7   3       82.27       94.38     25.74 o 
   5   7   3      285.88      239.64     33.28 o 
   6   7   3       88.84       32.71     23.17 o 
   7   7   3       20.61       19.25     21.05 o 
   8   7   3      124.40      121.23     30.11 o 
   9   7   3      128.07      169.46     35.55 o 
  10   7   3      142.48      172.25     36.88 o 
  11   7   3       68.87       46.54     24.67 o 
   1   8   3       57.71       87.49     20.10 o 
   2   8   3        8.08      -18.12     27.10 o 
   3   8   3        0.79       12.24     27.28 o 
   4   8   3      335.22      357.23     43.11 o 
   5   8   3        1.53       11.34     32.66 o 
   6   8   3      212.66      292.99     44.98 o 
   7   8   3       15.25       18.01     24.47 o 
   8   8   3       29.23      -31.09     31.09 o 
   9   8   3       21.79        0.00     20.21 o 
   0   9   3      335.35      429.74     48.03 o 
   1   9   3        0.19       -2.45     26.28 o 
   2   9   3       50.16       57.44     28.19 o 
   3   9   3        2.27      -11.42     25.19 o 
   4   9   3        7.11        7.71     39.50 o 
   5   9   3        2.00       28.33     42.47 o 
   0   0   4      162.17      164.90     11.81 o 
   2   0   4      545.60      567.61     14.01 o 
   4   0   4     6092.93     6185.56     54.06 o 
   6   0   4     5214.54     5530.38     60.52 o 
   8   0   4      405.19      387.17     21.73 o 
  10   0   4       43.01       51.40     21.42 o 
  12   0   4       94.54       76.44     27.91 o 
  14   0   4      272.00      303.73     43.07 o 
  16   0   4      295.95      286.23     44.95 o 
   1   1   4    10156.91     9506.54     73.83 o 
   2   1   4     9440.26     9055.92     57.85 o 
   3   1   4     6273.72     6169.51     50.46 o 
   4   1   4     5378.36     5251.44     42.17 o 
   5   1   4     1080.37     1084.88     18.67 o 
   6   1   4     3811.80     3841.21     41.72 o 
   7   1   4     1382.05     1488.98     28.37 o 
   8   1   4      163.42      166.67     13.34 o 
   9   1   4     1106.83     1111.64     28.14 o 
  10   1   4      741.40      733.83     25.28 o 
  11   1   4      234.54      206.30     20.95 o 
  12   1   4      504.62      503.55     30.82 o 
  13   1   4     1161.57     1175.78     47.21 o 
  14   1   4       16.83       19.57     18.55 o 
  15   1   4       27.15       10.71     27.34 o 
  16   1   4       13.13       -6.21     33.34 o 
  17   1   4       17.73       36.69     21.85 o 
   0   2   4     1920.24     1922.44     30.40 o 
   1   2   4     4644.75     4564.68     30.23 o 
   2   2   4     4919.53     4628.45     69.17 o 
   3   2   4     1575.07     1589.70     28.48 o 
   4   2   4     1561.19     1516.30     48.47 o 
   5   2   4     1962.92     2019.57     37.18 o 
   6   2   4       24.94       29.89     10.42 o 
   7   2   4      634.17      606.83     23.93 o 
   8   2   4      916.28      985.39     30.52 o 
   9   2   4     1358.05     1369.23     37.34 o 
  10   2   4      994.32     1042.41     29.01 o 
  11   2   4      372.61      394.89     21.62 o 
  12   2   4       67.04       50.83     16.07 o 
  13   2   4      419.03      413.98     30.66 o 
  14   2   4        1.17       -4.99     17.25 o 
  15   2   4       87.51       58.37     21.97 o 
  16   2   4      224.03      201.72     26.86 o 
  17   2   4       16.36       -0.83     40.00 o 
   1   3   4      995.41      996.41     17.92 o 
   2   3   4     3819.42     3895.17     42.45 o 
   3   3   4     3629.43     3457.47     71.36 o 
   4   3   4     1141.43     1218.42     28.58 o 
   5   3   4     2190.89     2187.84     38.72 o 
   6   3   4       74.75       87.72     12.30 o 
   7   3   4       46.47       42.00     12.03 o 
   8   3   4       99.03      117.57     18.52 o 
   9   3   4      184.94      178.00     26.77 o 
  10   3   4      345.08      327.76     37.79 o 
  11   3   4      241.11      281.80     39.03 o 
  12   3   4      182.74      204.95     35.78 o 
  13   3   4      339.41      352.12     31.11 o 
  14   3   4        7.79       10.92     16.91 o 
  15   3   4      132.57      118.25     25.07 o 
  16   3   4       18.96       -8.23     50.63 o 
   0   4   4     5256.11     5373.53     65.08 o 
   1   4   4     1190.27     1246.52     23.04 o 
   2   4   4     1624.06     1696.03     32.16 o 
   3   4   4      288.43      266.92     19.88 o 
   4   4   4      278.54      270.08     14.55 o 
   5   4   4     1234.02     1225.04     32.22 o 
   6   4   4       36.72       42.05     11.98 o 
   7   4   4     1714.44     1735.75     67.28 o 
   8   4   4        2.65        4.08     18.77 o 
   9   4   4     1850.43     1844.07     74.90 o 
  10   4   4        8.06       10.93     24.60 o 
  11   4   4      271.88      239.32     36.27 o 
  12   4   4       56.48       67.54     30.28 o 
  13   4   4       93.19       96.62     32.31 o 
  14   4   4       31.14       33.00     21.91 o 
  15   4   4       16.79       62.77     22.66 o 
   1   5   4     1765.30     1786.95     34.44 o 
   2   5   4       15.45       25.78     13.46 o 
   3   5   4      558.70      534.46     38.78 o 
   4   5   4      304.21      251.04     29.73 o 
   5   5   4      460.02      380.28     35.83 o 
   6   5   4      284.86      278.72     35.28 o 
   7   5   4       80.72       84.12     27.45 o 
   8   5   4        3.70       27.47     27.66 o 
   9   5   4      230.86      261.16     35.46 o 
  10   5   4      197.19      154.66     33.61 o 
  11   5   4      512.62      512.64     51.61 o 
  12   5   4       36.26       27.60     26.22 o 
  13   5   4      231.65      215.54     41.14 o 
  14   5   4       58.86       39.74     32.47 o 
   0   6   4      231.49      220.96     32.14 o 
   1   6   4      277.30      269.06     25.16 o 
   2   6   4      271.76      273.57     25.84 o 
   3   6   4      135.01      160.80     29.09 o 
   4   6   4       52.20       64.55     25.15 o 
   5   6   4      345.51      325.72     37.33 o 
   6   6   4      234.72      223.92     33.91 o 
   7   6   4      100.73      101.79     25.73 o 
   8   6   4        9.23       13.53     23.60 o 
   9   6   4       94.41       91.87     26.36 o 
  10   6   4       56.10       67.19     27.27 o 
  11   6   4       17.61       54.31     23.17 o 
  12   6   4       29.95       15.53     31.08 o 
  13   6   4       65.68       65.31     36.18 o 
   1   7   4      245.59      240.39     38.89 o 
   2   7   4       17.19       32.95     26.70 o 
   3   7   4      347.79      313.03     40.09 o 
   4   7   4        1.81       30.75     22.37 o 
   5   7   4      211.23      192.33     36.56 o 
   6   7   4      180.72      140.97     34.32 o 
   7   7   4      110.11       59.77     29.87 o 
   8   7   4       69.83       70.15     27.30 o 
   9   7   4       36.67       -6.04     28.50 o 
  10   7   4      101.67      123.69     35.03 o 
  11   7   4        6.28       36.69     31.29 o 
   0   8   4       44.19       30.89     26.23 o 
   1   8   4        1.27       15.07     18.36 o 
   2   8   4       75.54       82.30     33.45 o 
   3   8   4       13.23       -4.55     36.99 o 
   4   8   4      175.33      190.26     37.54 o 
   5   8   4       22.65       31.27     28.92 o 
   6   8   4       31.71       40.94     26.70 o 
   7   8   4        9.03      -17.05     26.53 o 
   8   8   4        6.27       18.24     25.74 o 
   9   8   4        7.98      -29.28     29.28 o 
   1   9   4       26.00        8.03     34.50 o 
   2   9   4        3.61        0.48     32.72 o 
   3   9   4        2.41      -26.60     32.22 o 
   4   9   4       13.90        0.00     33.38 o 
   5   9   4       13.28       15.47     38.44 o 
   2   0   5    29747.26    30424.52    362.43 o 
   4   0   5     1783.52     1687.85     29.43 o 
   6   0   5     5930.17     6139.67     65.06 o 
   8   0   5     4008.98     3837.57     58.91 o 
  10   0   5      104.96      129.32     25.29 o 
  12   0   5      419.60      439.73     40.29 o 
  14   0   5      140.21      189.79     35.72 o 
  16   0   5      567.48      601.71     56.66 o 
   0   1   5     9125.86     8981.30     76.74 o 
   1   1   5     3803.43     3589.55     23.36 o 
   2   1   5     3910.82     3795.86     31.96 o 
   3   1   5      706.46      697.18     13.06 o 
   4   1   5     7359.93     7403.55     43.40 o 
   5   1   5      327.61      329.41     11.75 o 
   6   1   5      409.35      364.66     13.31 o 
   7   1   5      695.99      692.69     20.51 o 
   8   1   5       76.05       79.07     11.77 o 
   9   1   5      588.13      591.55     21.98 o 
  10   1   5       52.68       58.12     12.82 o 
  11   1   5       23.98        5.86     15.06 o 
  12   1   5     2502.46     2575.83     63.61 o 
  13   1   5       90.29      110.96     20.33 o 
  14   1   5      128.14      174.42     28.17 o 
  15   1   5       10.14       14.72     18.09 o 
  16   1   5       44.11       44.37     44.19 o 
  17   1   5       62.87       91.38     24.27 o 
   1   2   5     2032.32     2022.60     15.45 o 
   2   2   5     1720.96     1762.78     30.51 o 
   3   2   5      290.34      302.48     14.71 o 
   4   2   5     2827.61     2894.99    118.16 o 
   5   2   5     1963.42     1940.22     55.17 o 
   6   2   5        6.94        8.40     10.17 o 
   7   2   5       14.78       20.75     18.44 o 
   8   2   5     1750.39     1742.36     40.35 o 
   9   2   5      722.52      740.76     31.80 o 
  10   2   5      323.80      340.43     19.76 o 
  11   2   5      385.31      352.72     21.21 o 
  12   2   5       15.05       10.53     18.66 o 
  13   2   5        7.07        7.62     15.44 o 
  14   2   5      255.76      234.45     27.44 o 
  15   2   5       45.78       29.23     22.28 o 
  16   2   5      151.79      134.68     24.76 o 
  17   2   5       89.08      116.01     37.99 o 
   0   3   5       24.54       37.92      9.65 o 
   1   3   5      170.80      171.92      8.67 o 
   2   3   5      345.68      348.38     11.73 o 
   3   3   5     2965.97     2954.56     67.47 o 
   4   3   5     1076.99     1084.09     28.19 o 
   5   3   5     1309.23     1257.51     42.91 o 
   6   3   5       81.26       72.14     31.06 o 
   7   3   5     1109.39     1095.47     31.79 o 
   8   3   5       11.05       29.27     13.41 o 
   9   3   5      140.03      127.67     28.50 o 
  10   3   5      427.84      406.20     39.89 o 
  11   3   5      491.14      494.29     46.40 o 
  12   3   5       80.04       84.29     19.99 o 
  13   3   5       14.71       41.35     18.48 o 
  14   3   5       96.67       77.04     23.41 o 
  15   3   5       60.83       30.69     36.05 o 
  16   3   5       25.01        8.29     48.50 o 
   1   4   5      561.97      543.85     16.20 o 
   2   4   5       39.74       56.40      8.04 o 
   3   4   5      857.84      834.33     31.09 o 
   4   4   5       74.00       76.02     12.65 o 
   5   4   5     1008.61      979.92     29.73 o 
   6   4   5     1344.13     1318.20     34.30 o 
   7   4   5      378.44      381.80     36.39 o 
   8   4   5       49.95       34.57     19.49 o 
   9   4   5      504.58      478.72     45.45 o 
  10   4   5       92.92      101.75     29.21 o 
  11   4   5       11.33        0.39     25.84 o 
  12   4   5      126.25      127.12     31.11 o 
  13   4   5       25.57       -3.02     29.77 o 
  14   4   5       17.72       10.36     38.19 o 
  15   4   5      157.62      168.69     28.33 o 
   0   5   5      581.40      562.72     27.92 o 
   1   5   5     1016.74     1001.34     22.68 o 
   2   5   5      349.78      296.41     21.38 o 
   3   5   5      100.81      114.07     23.55 o 
   4   5   5       19.20       20.66     21.23 o 
   5   5   5      260.05      273.61     32.43 o 
   6   5   5      543.88      585.43     43.80 o 
   7   5   5      254.75      252.43     31.76 o 
   8   5   5      160.10      180.32     33.80 o 
   9   5   5      237.11      250.69     36.85 o 
  10   5   5      172.93      142.38     32.83 o 
  11   5   5      502.75      524.71     50.87 o 
  12   5   5       81.78       41.45     26.42 o 
  13   5   5        7.15      -18.44     30.55 o 
  14   5   5        3.87       24.19     33.18 o 
   1   6   5      454.66      439.74     28.87 o 
   2   6   5      188.41      186.12     22.87 o 
   3   6   5      859.43      835.29     53.12 o 
   4   6   5      326.22      347.68     39.09 o 
   5   6   5      939.06      966.60     58.27 o 
   6   6   5      542.17      606.13     48.92 o 
   7   6   5       58.00       64.11     28.48 o 
   8   6   5       18.16       10.03     20.01 o 
   9   6   5      165.98      157.03     33.81 o 
  10   6   5       40.72       66.41     29.52 o 
  11   6   5       56.82       73.69     31.66 o 
  12   6   5       17.05       32.01     28.97 o 
  13   6   5        2.77       43.12     33.78 o 
   0   7   5     1508.71     1581.31     75.40 o 
   1   7   5      302.61      283.32     29.60 o 
   2   7   5       26.78       21.96     20.57 o 
   3   7   5      273.70      267.87     39.10 o 
   4   7   5      312.15      284.37     40.39 o 
   5   7   5        7.60       36.63     25.79 o 
   6   7   5      112.63       72.51     28.18 o 
   7   7   5       22.15      -26.06     26.06 o 
   8   7   5       72.62       68.43     28.60 o 
   9   7   5       25.26       23.03     23.98 o 
  10   7   5        1.69      -10.11     29.87 o 
  11   7   5       32.89       56.59     27.31 o 
   1   8   5       29.83       46.08     23.18 o 
   2   8   5       12.95       -2.42     25.51 o 
   3   8   5       25.00       31.22     34.80 o 
   4   8   5      228.00      307.53     46.01 o 
   5   8   5       36.10       28.99     27.11 o 
   6   8   5        8.41       56.67     23.85 o 
   7   8   5       10.45       23.99     24.59 o 
   8   8   5      190.60      190.43     42.80 o 
   9   8   5       46.25       36.23     32.14 o 
   0   9   5      314.47      390.23     53.22 o 
   1   9   5        3.86       27.48     34.09 o 
   2   9   5       37.40       48.83     33.87 o 
   3   9   5       20.19      -22.11     33.67 o 
   4   9   5        9.93      -11.78     33.66 o 
   5   9   5       16.26       23.14     37.42 o 
   0   0   6    37362.39    36597.38    165.99 o 
   2   0   6    92467.48    94763.88    269.04 o 
   4   0   6      110.56      107.66     10.96 o 
   6   0   6     3863.34     4128.14     54.59 o 
   8   0   6      114.54      124.88     29.38 o 
  10   0   6     2136.10     2270.48     52.04 o 
  12   0   6      749.64      823.31     54.85 o 
  14   0   6      575.14      604.92     53.53 o 
  16   0   6      293.79      441.02     54.62 o 
   1   1   6      338.33      343.29      7.71 o 
   2   1   6      783.00      752.08     10.29 o 
   3   1   6     1733.30     1752.26     20.23 o 
   4   1   6     1321.95     1330.02     19.43 o 
   5   1   6      573.02      584.79     14.79 o 
   6   1   6     4308.39     4290.29     39.71 o 
   7   1   6     1169.39     1147.83     23.08 o 
   8   1   6      549.56      542.14     20.31 o 
   9   1   6      162.50      153.23     13.83 o 
  10   1   6      120.23       90.78     13.31 o 
  11   1   6       49.20       58.56     12.60 o 
  12   1   6      643.55      636.07     34.52 o 
  13   1   6       35.44       32.58     18.36 o 
  14   1   6      181.27      187.23     24.97 o 
  15   1   6       32.02       51.44     32.50 o 
  16   1   6       46.42       94.46     30.49 o 
  17   1   6       27.23       67.47     24.36 o 
   0   2   6      447.63      459.45     12.83 o 
   1   2   6     1261.52     1246.66     14.71 o 
   2   2   6     9125.90     9162.16    108.20 o 
   3   2   6      392.43      408.98     14.73 o 
   4   2   6     2724.91     2841.52     78.10 o 
   5   2   6     3626.11     3563.97     49.94 o 
   6   2   6       52.56       55.15     11.57 o 
   7   2   6      205.99      223.58     17.21 o 
   8   2   6      317.16      322.15     16.86 o 
   9   2   6     1925.57     1904.93     37.40 o 
  10   2   6      356.33      353.09     19.63 o 
  11   2   6       39.86       26.81     12.44 o 
  12   2   6       49.02       34.89     15.23 o 
  13   2   6      202.46      188.53     36.29 o 
  14   2   6       71.23       37.06     20.77 o 
  15   2   6       51.88       46.49     33.84 o 
  16   2   6      129.69      117.28     25.61 o 
   1   3   6       86.30       78.24      6.76 o 
   2   3   6     2323.26     2291.09     26.59 o 
   3   3   6     1994.59     2086.46     38.95 o 
   4   3   6     1329.68     1405.05     45.48 o 
   5   3   6     1231.23     1212.11     31.78 o 
   6   3   6     1914.90     1928.34     40.55 o 
   7   3   6      566.41      523.61     37.01 o 
   8   3   6      213.69      212.56     28.49 o 
   9   3   6       10.82       14.27     13.13 o 
  10   3   6       73.73       61.26     22.84 o 
  11   3   6       79.87       76.88     19.22 o 
  12   3   6       25.86       33.28     15.17 o 
  13   3   6      177.99      199.58     26.88 o 
  14   3   6       62.29       52.93     25.64 o 
  15   3   6        2.43       -4.47     26.37 o 
  16   3   6        2.47       -9.00     23.57 o 
   0   4   6     2853.93     3028.69     80.98 o 
   1   4   6        6.88        6.08      7.78 o 
   2   4   6        2.90       12.89      6.81 o 
   3   4   6      714.51      699.65     39.41 o 
   4   4   6      878.52      868.62     28.75 o 
   5   4   6     1367.32     1355.25     48.40 o 
   6   4   6      590.41      591.29     46.91 o 
   7   4   6      120.64      132.75     16.44 o 
   8   4   6       22.00       26.71     21.77 o 
   9   4   6     1380.71     1377.16     67.17 o 
  10   4   6      388.30      323.17     38.97 o 
  11   4   6       24.74       11.41     23.59 o 
  12   4   6       67.11       75.19     28.18 o 
  13   4   6      177.00      198.12     25.21 o 
  14   4   6        5.59       10.72     37.39 o 
  15   4   6       26.43       19.08     24.70 o 
   1   5   6      452.83      429.22     16.18 o 
   2   5   6      392.92      417.17     20.54 o 
   3   5   6      240.43      222.95     27.85 o 
   4   5   6      110.46      115.04     22.89 o 
   5   5   6      167.89      170.11     18.00 o 
   6   5   6      342.27      318.60     34.34 o 
   7   5   6       74.34      109.34     27.98 o 
   8   5   6       31.18       25.31     23.63 o 
   9   5   6      120.88      106.63     28.63 o 
  10   5   6       27.87       12.06     27.41 o 
  11   5   6       85.83       73.73     29.20 o 
  12   5   6        4.53      -14.44     32.01 o 
  13   5   6       64.85       64.54     32.98 o 
  14   5   6        5.47      -30.75     30.75 o 
   0   6   6      751.93      657.63     49.30 o 
   1   6   6     1086.99     1072.73     42.12 o 
   2   6   6     2609.01     2567.93     61.69 o 
   3   6   6      966.36      934.80     55.14 o 
   4   6   6      221.40      223.06     34.58 o 
   5   6   6      695.01      669.25     49.42 o 
   6   6   6      137.30      110.13     33.14 o 
   7   6   6        1.23        9.55     27.42 o 
   8   6   6       60.52       47.94     25.93 o 
   9   6   6       33.47       34.95     27.95 o 
  10   6   6       49.26       71.02     31.04 o 
  11   6   6       10.35       26.47     33.86 o 
  12   6   6       57.48      103.92     34.79 o 
  13   6   6        2.43        1.25     29.16 o 
   1   7   6      303.20      297.40     29.85 o 
   2   7   6       48.09       58.53     24.46 o 
   3   7   6        7.33        6.77     30.03 o 
   4   7   6      450.13      480.45     47.90 o 
   5   7   6      153.40      178.31     33.67 o 
   6   7   6       37.90       69.89     26.02 o 
   7   7   6       86.81       54.61     28.07 o 
   8   7   6       33.82       -7.88     23.27 o 
   9   7   6       72.32       68.41     27.80 o 
  10   7   6       22.52       13.14     25.08 o 
  11   7   6        5.53      -14.67     27.01 o 
   0   8   6       40.93       12.58     34.44 o 
   1   8   6      107.80       92.38     26.44 o 
   2   8   6      202.11      211.93     40.67 o 
   3   8   6        2.94       -2.66     33.16 o 
   4   8   6      159.98      172.51     39.99 o 
   5   8   6       87.28       71.70     31.46 o 
   6   8   6       24.51       57.63     26.03 o 
   7   8   6       15.82       44.01     33.51 o 
   8   8   6       82.45      118.91     34.82 o 
   9   8   6       19.87      -29.19     29.19 o 
   1   9   6       13.60       -9.19     35.99 o 
   2   9   6       58.35      120.64     39.34 o 
   3   9   6       38.00       35.72     41.55 o 
   4   9   6       23.63        1.57     37.50 o 
   2   0   7    30140.55    30880.63    131.87 o 
   4   0   7      617.35      706.68     21.41 o 
   6   0   7      875.90      904.80     27.85 o 
   8   0   7      583.07      636.55     27.27 o 
  10   0   7      619.57      623.66     41.43 o 
  12   0   7      142.97      178.14     31.95 o 
  14   0   7      458.62      446.64     48.53 o 
  16   0   7      322.85      403.28     50.40 o 
   0   1   7     7754.97     7745.95    116.10 o 
   1   1   7      246.39      255.35      6.83 o 
   2   1   7     2690.82     2797.02     22.33 o 
   3   1   7     1588.65     1627.72     22.30 o 
   4   1   7     5753.52     5817.46     48.10 o 
   5   1   7       46.02       33.59      7.10 o 
   6   1   7      597.45      629.11     17.07 o 
   7   1   7      691.57      678.95     18.68 o 
   8   1   7      318.96      294.26     16.47 o 
   9   1   7       29.71       21.42     10.95 o 
  10   1   7       34.84       31.53     11.53 o 
  11   1   7       51.03       71.65     14.86 o 
  12   1   7      255.02      299.71     21.53 o 
  13   1   7        3.23       21.30     24.44 o 
  14   1   7      156.69      174.52     62.61 o 
  15   1   7       28.70       23.92     20.85 o 
  16   1   7      174.69      162.08     28.03 o 
  17   1   7        3.95       -4.48     39.18 o 
   1   2   7       77.31       72.44      5.66 o 
   2   2   7      753.04      772.41     13.30 o 
   3   2   7      214.11      207.66     11.37 o 
   4   2   7     2896.79     2742.08     35.90 o 
   5   2   7     1972.62     1965.62     32.46 o 
   6   2   7      231.54      220.45     16.84 o 
   7   2   7      204.96      212.68     13.86 o 
   8   2   7     2269.65     2367.30     39.87 o 
   9   2   7     1028.31     1068.46     29.61 o 
  10   2   7      350.61      323.96     19.58 o 
  11   2   7        6.86       -3.46     13.30 o 
  12   2   7       16.96       15.36     12.31 o 
  13   2   7       10.12       -3.76     17.69 o 
  14   2   7      269.38      260.20     39.81 o 
  15   2   7       28.16       22.66     38.43 o 
  16   2   7       38.30       61.94     16.83 o 
   0   3   7        0.82        1.56      9.32 o 
   1   3   7      275.88      271.93      9.62 o 
   2   3   7      162.03      156.25      8.63 o 
   3   3   7      483.25      521.69     27.89 o 
   4   3   7      251.07      261.78     17.08 o 
   5   3   7      355.89      350.39     32.86 o 
   6   3   7      295.56      283.26     19.47 o 
   7   3   7     2447.61     2348.58     74.57 o 
   8   3   7        4.51       -0.77     13.31 o 
   9   3   7      190.40      166.15     18.75 o 
  10   3   7       67.29       57.97     14.41 o 
  11   3   7      244.44      244.86     24.33 o 
  12   3   7      157.91      165.55     22.09 o 
  13   3   7       15.02       29.65     27.36 o 
  14   3   7       20.97       18.40     19.29 o 
  15   3   7       24.80       -0.86     31.88 o 
  16   3   7       35.59       39.67     17.92 o 
   1   4   7      431.29      427.61     16.68 o 
   2   4   7       24.62       27.69      8.35 o 
   3   4   7      419.27      387.79     30.76 o 
   4   4   7      133.41      140.10     15.96 o 
   5   4   7      916.93      960.80     58.57 o 
   6   4   7      203.27      206.18     18.65 o 
   7   4   7      337.25      326.60     22.11 o 
   8   4   7      689.95      653.77     44.93 o 
   9   4   7      405.50      417.11     42.81 o 
  10   4   7       76.28       53.95     26.62 o 
  11   4   7       33.70       22.34     25.62 o 
  12   4   7       96.36       93.78     29.12 o 
  13   4   7        9.22       21.19     20.43 o 
  14   4   7       21.06       36.15     27.00 o 
  15   4   7       50.91       55.19     19.60 o 
   0   5   7     2269.91     2153.81     46.10 o 
   1   5   7        0.52       -5.34      9.07 o 
   2   5   7      113.43      101.63     12.59 o 
   3   5   7      299.14      296.46     32.89 o 
   4   5   7      150.78      161.56     17.94 o 
   5   5   7      411.57      440.66     24.62 o 
   6   5   7       45.10       43.04     20.40 o 
   7   5   7      565.46      564.95     46.05 o 
   8   5   7       58.24       35.43     19.74 o 
   9   5   7       54.20       76.61     29.50 o 
  10   5   7       27.24       18.61     26.78 o 
  11   5   7       48.41       61.96     28.29 o 
  12   5   7       26.70       19.03     29.18 o 
  13   5   7       23.39       10.68     31.76 o 
  14   5   7       33.90       35.97     25.95 o 
   1   6   7     3384.85     3170.94     89.46 o 
   2   6   7      294.94      309.61     29.45 o 
   3   6   7      241.06      310.73     37.02 o 
   4   6   7     1226.59     1289.22     65.66 o 
   5   6   7      264.66      229.22     37.40 o 
   6   6   7      282.52      291.54     34.99 o 
   7   6   7       93.06      107.83     27.62 o 
   8   6   7       36.48       -3.94     26.65 o 
   9   6   7       95.24      127.85     29.09 o 
  10   6   7       44.47       17.69     24.83 o 
  11   6   7       15.68       53.83     32.83 o 
  12   6   7      162.18      272.41     42.18 o 
  13   6   7        6.84       54.19     34.32 o 
   0   7   7     3238.62     3216.28    105.26 o 
   1   7   7      272.48      246.04     28.50 o 
   2   7   7       21.13        9.54     23.45 o 
   3   7   7       49.33       48.68     34.41 o 
   4   7   7      382.00      390.50     41.76 o 
   5   7   7      272.06      334.29     44.51 o 
   6   7   7       34.54       31.53     27.69 o 
   7   7   7      108.94       77.90     33.13 o 
   8   7   7      234.62      233.21     38.39 o 
   9   7   7       28.34       40.07     28.58 o 
  10   7   7       28.05       56.00     29.24 o 
  11   7   7        9.21        4.85     26.69 o 
   1   8   7      145.85      168.39     28.13 o 
   2   8   7       31.86       48.45     34.20 o 
   3   8   7        6.34       -6.79     30.97 o 
   4   8   7      582.21      641.95     62.33 o 
   5   8   7       85.04      114.23     40.42 o 
   6   8   7       25.03       40.45     29.99 o 
   7   8   7       41.65       38.07     22.24 o 
   8   8   7      180.27      209.32     42.48 o 
   0   9   7      161.16      164.83     45.75 o 
   1   9   7       72.45       52.57     38.21 o 
   2   9   7       28.38       25.68     33.43 o 
   3   9   7       12.47       23.02     36.51 o 
   4   9   7       34.02       33.03     36.04 o 
   0   0   8     8749.69     8965.63    123.42 o 
   2   0   8    49465.71    50170.80    147.63 o 
   4   0   8      831.25      872.19     39.24 o 
   6   0   8       29.71       25.36     11.46 o 
   8   0   8      301.93      341.22     33.64 o 
  10   0   8      505.98      515.08     29.06 o 
  12   0   8      249.53      226.65     34.34 o 
  14   0   8       74.68       98.54     28.91 o 
  16   0   8      186.38      293.60     43.88 o 
   1   1   8     1011.55     1038.53     12.64 o 
   2   1   8       36.37       34.86      5.84 o 
   3   1   8      495.12      491.64     15.58 o 
   4   1   8     1035.63     1063.80     18.53 o 
   5   1   8      771.13      719.20     20.14 o 
   6   1   8     2634.37     2669.56     32.77 o 
   7   1   8      740.19      752.24     19.48 o 
   8   1   8       99.71      110.06     10.94 o 
   9   1   8       72.62       73.94     11.57 o 
  10   1   8       53.60       41.87     12.93 o 
  11   1   8      401.95      376.24     22.08 o 
  12   1   8       45.34       60.25     14.89 o 
  13   1   8        7.90       24.57     13.60 o 
  14   1   8       69.57       73.35     28.36 o 
  15   1   8        5.11       18.67     40.04 o 
  16   1   8       60.84      122.72     27.19 o 
   0   2   8       10.03        9.06      6.75 o 
   1   2   8     2944.10     3078.42     25.02 o 
   2   2   8      509.89      507.57      8.72 o 
   3   2   8       18.49       21.23      5.63 o 
   4   2   8      524.16      533.95     12.30 o 
   5   2   8     2418.21     2295.13     29.36 o 
   6   2   8      167.41      170.28     11.37 o 
   7   2   8     1573.02     1589.98     31.77 o 
   8   2   8      162.93      162.88     14.97 o 
   9   2   8     4101.63     4221.48     61.19 o 
  10   2   8       51.85       49.25     13.13 o 
  11   2   8      171.86      167.72     21.10 o 
  12   2   8      243.45      209.36     19.34 o 
  13   2   8       58.50       26.33     17.65 o 
  14   2   8      225.69      219.46     25.40 o 
  15   2   8       25.01       20.94     16.79 o 
  16   2   8        8.12      -18.76     25.26 o 
   1   3   8      364.78      371.63      9.52 o 
   2   3   8      467.15      487.69     15.58 o 
   3   3   8     1271.12     1272.04     54.68 o 
   4   3   8      555.69      593.36     23.75 o 
   5   3   8     1232.52     1249.19     34.29 o 
   6   3   8     1611.78     1610.30     39.90 o 
   7   3   8     1265.23     1259.12     64.23 o 
   8   3   8       14.14       17.63     14.72 o 
   9   3   8       69.04       44.72     12.61 o 
  10   3   8       58.33       63.68     14.10 o 
  11   3   8       31.03       37.44     16.76 o 
  12   3   8        3.63        9.23     16.61 o 
  13   3   8      203.85      210.55     26.52 o 
  14   3   8       25.98        9.33     23.12 o 
  15   3   8       69.44       87.71     22.95 o 
  16   3   8       47.46       35.83     15.92 o 
   0   4   8     1617.08     1655.92     58.70 o 
   1   4   8      733.37      755.90     24.01 o 
   2   4   8      513.95      496.50     17.40 o 
   3   4   8      115.78      108.85     20.43 o 
   4   4   8        4.80       -9.33     14.08 o 
   5   4   8     1557.90     1637.27     41.44 o 
   6   4   8      436.71      439.71     24.37 o 
   7   4   8      355.14      352.70     23.46 o 
   8   4   8       74.40       76.06     17.47 o 
   9   4   8      807.94      749.75     50.87 o 
  10   4   8       67.10       60.55     24.46 o 
  11   4   8      151.53      173.48     38.64 o 
  12   4   8      130.29      133.87     22.91 o 
  13   4   8       83.00       50.26     20.12 o 
  14   4   8       12.92       -7.78     24.51 o 
  15   4   8       12.87      -16.45     16.45 o 
   1   5   8      157.19      164.94     16.13 o 
   2   5   8       85.26       87.52     17.86 o 
   3   5   8      206.06      196.73     28.02 o 
   4   5   8      522.01      524.01     43.43 o 
   5   5   8      746.94      752.17     32.77 o 
   6   5   8      467.02      426.59     41.13 o 
   7   5   8      502.10      473.27     46.11 o 
   8   5   8      109.09       77.11     27.72 o 
   9   5   8       48.75       56.58     32.31 o 
  10   5   8       19.51       47.78     27.64 o 
  11   5   8       39.91       43.69     30.08 o 
  12   5   8       35.51       30.40     26.57 o 
  13   5   8      140.72      130.80     27.32 o 
  14   5   8       99.65       78.02     36.91 o 
   0   6   8      826.33      770.00     54.20 o 
   1   6   8      941.50      867.39     63.77 o 
   2   6   8     1870.42     1838.11     54.55 o 
   3   6   8      100.35      129.44     31.45 o 
   4   6   8      119.84      100.02     28.49 o 
   5   6   8      234.32      178.03     32.22 o 
   6   6   8      107.71       69.40     30.44 o 
   7   6   8       73.88      115.27     30.58 o 
   8   6   8      127.28       92.01     29.18 o 
   9   6   8      311.87      310.61     42.17 o 
  10   6   8      173.87      158.49     37.33 o 
  11   6   8       16.79       52.81     26.76 o 
  12   6   8       18.37       48.02     35.81 o 
   1   7   8      144.92      136.29     24.22 o 
   2   7   8      163.80      172.55     32.27 o 
   3   7   8      591.94      490.52     47.74 o 
   4   7   8       15.47       72.95     31.36 o 
   5   7   8      157.69      146.23     32.83 o 
   6   7   8      247.03      339.73     42.31 o 
   7   7   8        5.97      -17.47     27.16 o 
   8   7   8       68.48       67.69     32.40 o 
   9   7   8        7.35      -21.70     21.70 o 
  10   7   8        4.10      -11.88     30.74 o 
  11   7   8       45.20       14.13     28.42 o 
   0   8   8       10.97       10.51     36.56 o 
   1   8   8       37.16       38.40     24.43 o 
   2   8   8      166.37      113.01     41.68 o 
   3   8   8        7.73      -10.79     29.70 o 
   4   8   8       38.86       27.71     30.48 o 
   5   8   8       68.72      123.08     41.10 o 
   6   8   8       29.36       42.36     27.78 o 
   7   8   8       70.20       80.57     36.49 o 
   8   8   8       27.56       63.64     33.20 o 
   1   9   8       12.24       14.18     33.44 o 
   2   9   8       45.99       78.80     29.41 o 
   3   9   8       43.30       44.48     32.16 o 
   2   0   9     1840.43     1855.56     20.37 o 
   4   0   9      697.68      741.77     22.13 o 
   6   0   9      137.40       95.00     13.81 o 
   8   0   9       90.83      103.27     15.04 o 
  10   0   9      150.16      159.40     20.04 o 
  12   0   9      666.32      698.10     36.55 o 
  14   0   9       20.45       39.48     29.67 o 
  16   0   9       46.27       63.45     30.70 o 
   0   1   9    12164.27    11559.09    191.44 o 
   1   1   9     1892.23     2012.99     18.05 o 
   2   1   9      484.03      490.83      8.94 o 
   3   1   9     1070.86     1101.30     22.42 o 
   4   1   9     5040.11     5249.82     40.34 o 
   5   1   9      619.56      621.95     16.33 o 
   6   1   9      630.74      657.59     17.84 o 
   7   1   9      895.59      960.79     22.15 o 
   8   1   9     1448.72     1498.07     28.47 o 
   9   1   9      163.51      174.95     13.83 o 
  10   1   9      139.32      139.76     13.28 o 
  11   1   9      652.49      620.24     26.96 o 
  12   1   9       15.15        5.05     12.78 o 
  13   1   9       20.61       15.35     14.78 o 
  14   1   9      120.20      120.23     38.26 o 
  15   1   9       90.39       81.72     24.64 o 
  16   1   9       44.31       11.64     42.97 o 
   1   2   9     1659.43     1749.76     23.01 o 
   2   2   9      748.88      750.15      9.15 o 
   3   2   9      653.52      712.44     12.32 o 
   4   2   9     1311.58     1346.65     17.14 o 
   5   2   9      969.23     1004.15     20.37 o 
   6   2   9      299.38      275.37     13.12 o 
   7   2   9     1015.94     1032.28     23.26 o 
   8   2   9      803.39      835.17     25.63 o 
   9   2   9      764.16      744.51     26.00 o 
  10   2   9      741.95      692.88     26.72 o 
  11   2   9       33.59       32.89     13.89 o 
  12   2   9      260.18      234.80     20.07 o 
  13   2   9      223.34      215.96     29.54 o 
  14   2   9       27.27       30.77     19.41 o 
  15   2   9       86.56      149.66     25.11 o 
  16   2   9        1.94       38.39     18.15 o 
   0   3   9      719.41      743.79     19.33 o 
   1   3   9      246.14      246.81      9.05 o 
   2   3   9       15.60        7.61      4.39 o 
   3   3   9     2225.23     2327.91     36.39 o 
   4   3   9      329.96      355.33     20.24 o 
   5   3   9      541.64      509.42     23.97 o 
   6   3   9      483.44      516.90     25.16 o 
   7   3   9     1983.68     1918.04     46.05 o 
   8   3   9       86.67       81.70     13.16 o 
   9   3   9      523.09      516.99     22.39 o 
  10   3   9       25.79       11.15     11.14 o 
  11   3   9      535.27      530.85     27.77 o 
  12   3   9       50.83       25.45     33.00 o 
  13   3   9       16.21       10.48     13.70 o 
  14   3   9       71.11       20.32     23.37 o 
  15   3   9        0.63       10.64     18.65 o 
   1   4   9      567.12      557.54     20.46 o 
   2   4   9       68.60       70.89      9.32 o 
   3   4   9      308.59      280.83     28.13 o 
   4   4   9       52.16       62.32     13.73 o 
   5   4   9      482.43      487.22     25.42 o 
   6   4   9      356.26      380.28     26.91 o 
   7   4   9     1086.91     1066.33     37.45 o 
   8   4   9       75.35       82.40     29.49 o 
   9   4   9      266.27      286.16     36.09 o 
  10   4   9      146.75      148.51     30.90 o 
  11   4   9      908.04      940.18     41.90 o 
  12   4   9       35.49       19.66     10.87 o 
  13   4   9        8.60       21.22     23.13 o 
  14   4   9       29.16        9.89     28.33 o 
  15   4   9       94.27       84.53     31.71 o 
   0   5   9      196.75      174.36     26.60 o 
   1   5   9      374.36      337.63     25.37 o 
   2   5   9      134.73      142.48     19.69 o 
   3   5   9      510.30      520.38     41.83 o 
   4   5   9      335.79      314.09     24.68 o 
   5   5   9      455.08      428.59     27.14 o 
   6   5   9      343.96      353.30     25.61 o 
   7   5   9     2350.43     2268.25     86.71 o 
   8   5   9      450.95      440.95     42.68 o 
   9   5   9      110.93      117.56     34.85 o 
  10   5   9       93.21      125.00     35.24 o 
  11   5   9      179.25      189.58     34.69 o 
  12   5   9      291.40      288.57     46.89 o 
  13   5   9      148.58      127.28     34.09 o 
  14   5   9       81.00       51.91     33.98 o 
   1   6   9      348.74      291.11     26.21 o 
   2   6   9      284.45      255.54     26.51 o 
   3   6   9      252.35      235.30     37.01 o 
   4   6   9      232.70      194.42     22.77 o 
   5   6   9       58.61       50.64     28.00 o 
   6   6   9       42.07       47.43     25.62 o 
   7   6   9      251.21      183.54     34.84 o 
   8   6   9       45.32       29.46     25.41 o 
   9   6   9       28.06       46.58     29.19 o 
  10   6   9       73.81      122.41     39.37 o 
  11   6   9       14.57       64.48     33.29 o 
  12   6   9       20.78       67.75     28.34 o 
   0   7   9      495.14      570.06     50.27 o 
   1   7   9      148.75      121.80     24.13 o 
   2   7   9      417.85      364.99     32.19 o 
   3   7   9      450.45      418.45     47.75 o 
   4   7   9      436.06      447.45     49.17 o 
   5   7   9       91.00      103.31     33.77 o 
   6   7   9       51.84       24.23     26.07 o 
   7   7   9      152.35      145.57     35.77 o 
   8   7   9       41.71       44.07     31.03 o 
   9   7   9       48.47       17.47     27.25 o 
  10   7   9       30.20       27.57     28.42 o 
   1   8   9       62.12       55.65     22.78 o 
   2   8   9      224.10      184.77     40.05 o 
   3   8   9       27.02       18.12     34.20 o 
   4   8   9      217.12      265.19     48.89 o 
   5   8   9       79.36       69.49     36.33 o 
   6   8   9      121.38      152.58     40.14 o 
   7   8   9       15.23       59.73     33.80 o 
   8   8   9      199.77      224.95     49.28 o 
   0   9   9       12.59       58.34     37.13 o 
   1   9   9       15.02       33.65     39.44 o 
   2   9   9       65.59       71.68     40.77 o 
   0   0  10      348.97      351.57     12.68 o 
   2   0  10     4530.25     4271.83     50.02 o 
   4   0  10     6860.01     6989.60     66.26 o 
   6   0  10      666.24      624.71     25.44 o 
   8   0  10      646.15      692.86     29.02 o 
  10   0  10      276.34      248.65     22.88 o 
  12   0  10       35.48       25.43     18.51 o 
  14   0  10       40.99       29.32     22.39 o 
  16   0  10       18.76        2.73     19.03 o 
   1   1  10     1042.00     1061.26     14.03 o 
   2   1  10      711.08      723.25     10.92 o 
   3   1  10      272.27      277.84     10.08 o 
   4   1  10     6988.63     7071.71     67.88 o 
   5   1  10     1820.29     1862.32     26.98 o 
   6   1  10      965.44      959.13     21.36 o 
   7   1  10      371.24      379.61     15.35 o 
   8   1  10     1390.99     1359.88     27.94 o 
   9   1  10      229.56      249.19     15.28 o 
  10   1  10      332.21      357.28     18.47 o 
  11   1  10      915.17      896.79     30.99 o 
  12   1  10        2.79      -15.95     16.59 o 
  13   1  10       33.76       29.29     16.03 o 
  14   1  10      118.16      129.94     25.22 o 
  15   1  10      161.46      167.56     28.00 o 
  16   1  10       20.93       35.19     35.65 o 
   0   2  10     2573.50     2717.30     33.57 o 
   1   2  10     2350.54     2625.92     25.22 o 
   2   2  10      529.05      591.36     10.15 o 
   3   2  10     1010.26     1096.23     15.50 o 
   4   2  10      279.29      275.67      9.04 o 
   5   2  10      164.96      160.09      8.15 o 
   6   2  10      131.76      126.90     10.41 o 
   7   2  10      379.64      340.60     15.16 o 
   8   2  10      645.83      640.65     20.59 o 
   9   2  10     2225.86     2197.06     42.26 o 
  10   2  10       56.79       45.29     13.97 o 
  11   2  10      826.07      861.84     30.97 o 
  12   2  10       54.27       46.48     16.54 o 
  13   2  10       51.07       73.66     18.42 o 
  14   2  10       29.26       84.31     20.80 o 
  15   2  10       10.09       49.76     23.98 o 
  16   2  10        0.73       41.23     23.16 o 
   1   3  10        5.14        5.56      5.63 o 
   2   3  10      424.64      442.05     10.41 o 
   3   3  10      847.28      825.83     23.57 o 
   4   3  10      286.12      273.89     16.24 o 
   5   3  10      600.97      597.66     26.23 o 
   6   3  10      421.44      431.14     23.69 o 
   7   3  10     1225.28     1176.69     29.47 o 
   8   3  10       19.80       17.48     10.61 o 
   9   3  10       75.27       72.60     14.21 o 
  10   3  10       65.16       49.54     12.90 o 
  11   3  10      461.35      458.35     24.65 o 
  12   3  10       75.93       64.84     18.60 o 
  13   3  10      492.20      512.97     34.25 o 
  14   3  10       34.83       71.77     21.17 o 
  15   3  10       64.19       80.58     24.24 o 
   0   4  10      201.57      232.78     28.05 o 
   1   4  10      735.02      732.84     39.23 o 
   2   4  10       10.48       11.85     11.90 o 
   3   4  10      140.28      111.94     20.03 o 
   4   4  10      476.22      498.49     25.69 o 
   5   4  10      749.03      767.19     32.01 o 
   6   4  10      670.98      691.81     31.12 o 
   7   4  10     2536.47     2511.46     55.88 o 
   8   4  10      104.45       94.49     18.68 o 
   9   4  10      844.02      881.13     37.57 o 
  10   4  10       60.36       20.08     27.72 o 
  11   4  10      372.95      363.23     43.42 o 
  12   4  10       61.21       65.01     30.81 o 
  13   4  10       29.69       29.61     27.75 o 
  14   4  10       31.91       50.30     27.98 o 
   1   5  10      210.53      215.59     24.64 o 
   2   5  10      189.26      196.87     21.08 o 
   3   5  10     1487.76     1513.30     67.22 o 
   4   5  10      814.72      774.00     34.45 o 
   5   5  10      864.71      803.90     34.66 o 
   6   5  10       90.32       85.82     19.42 o 
   7   5  10      512.45      566.35     49.04 o 
   8   5  10      939.66      880.74     57.94 o 
   9   5  10      113.87      139.70     37.89 o 
  10   5  10        2.05       21.31     27.71 o 
  11   5  10      468.34      493.57     50.13 o 
  12   5  10      154.26      133.08     37.72 o 
  13   5  10      178.80      234.86     43.48 o 
   0   6  10       67.00       57.92     27.73 o 
   1   6  10      234.70      226.91     26.26 o 
   2   6  10      228.36      254.25     24.77 o 
   3   6  10      295.42      265.80     36.63 o 
   4   6  10       85.98       97.83     19.19 o 
   5   6  10        4.95       17.45     30.64 o 
   6   6  10      144.96      143.77     33.02 o 
   7   6  10       15.21       19.17     24.87 o 
   8   6  10      146.91      136.89     33.06 o 
   9   6  10      313.50      280.02     41.88 o 
  10   6  10       26.66       16.58     27.99 o 
  11   6  10       44.08      103.77     35.32 o 
  12   6  10       83.02      181.87     38.21 o 
   1   7  10      111.22       89.38     23.17 o 
   2   7  10       53.13       56.20     25.78 o 
   3   7  10      192.36      153.44     38.16 o 
   4   7  10       81.72       76.57     34.68 o 
   5   7  10       43.73       39.92     24.95 o 
   6   7  10      147.63      172.15     34.41 o 
   7   7  10      124.61       65.49     35.38 o 
   8   7  10       70.17       23.85     26.13 o 
   9   7  10        2.83       -0.18     26.65 o 
  10   7  10       20.09        1.09     16.55 o 
   0   8  10       18.70        6.41     27.26 o 
   1   8  10       27.50       18.47     26.13 o 
   2   8  10       54.35       58.33     30.27 o 
   3   8  10        0.68       -1.77     33.65 o 
   4   8  10       54.73       30.71     35.54 o 
   5   8  10       43.12       64.63     37.51 o 
   6   8  10        7.72       15.55     25.46 o 
   7   8  10       32.92       61.61     29.58 o 
   2   0  11     1335.98     1253.23     18.60 o 
   4   0  11     1002.68      908.54     26.31 o 
   6   0  11     5045.74     5200.94     78.12 o 
   8   0  11      690.00      717.69     30.50 o 
  10   0  11       44.12        0.46     14.27 o 
  12   0  11       70.85       37.31     21.13 o 
  14   0  11      110.92      101.83     28.94 o 
  16   0  11        7.27      -24.20     24.20 o 
   0   1  11      117.17      119.28     11.09 o 
   1   1  11       48.61       46.45      5.40 o 
   2   1  11     1472.90     1526.40     16.80 o 
   3   1  11      646.70      657.79     12.89 o 
   4   1  11      253.08      272.96     11.50 o 
   5   1  11     3163.45     3395.98     44.54 o 
   6   1  11      857.70      906.23     21.35 o 
   7   1  11      493.09      516.90     17.92 o 
   8   1  11      226.53      230.22     14.52 o 
   9   1  11      324.40      318.16     16.78 o 
  10   1  11     1880.71     1850.68     36.10 o 
  11   1  11       71.97       90.71     14.76 o 
  12   1  11       50.12       26.51     12.67 o 
  13   1  11       22.60       21.84     19.55 o 
  14   1  11       24.94       34.60     16.05 o 
  15   1  11       33.13       43.53     17.63 o 
  16   1  11        7.69       -8.79     18.17 o 
   1   2  11     3007.07     3246.27     28.86 o 
   2   2  11       17.82       19.94      6.04 o 
   3   2  11     2180.82     2210.83     22.21 o 
   4   2  11      195.73      205.67      8.70 o 
   5   2  11     1813.21     1753.64     27.15 o 
   6   2  11     1573.29     1621.68     27.74 o 
   7   2  11       13.31       12.01      7.95 o 
   8   2  11      207.38      219.55     14.71 o 
   9   2  11      308.10      296.19     19.26 o 
  10   2  11       95.15       95.96     15.27 o 
  11   2  11      210.30      244.78     20.20 o 
  12   2  11       30.15       48.48     14.38 o 
  13   2  11      405.59      426.82     41.56 o 
  14   2  11       33.47       85.15     18.05 o 
  15   2  11       50.29      126.96     22.10 o 
  16   2  11        6.49       26.92     21.04 o 
   0   3  11     1617.52     1711.97     30.10 o 
   1   3  11      921.76      935.42     16.18 o 
   2   3  11     1245.63     1231.97     21.35 o 
   3   3  11      192.01      188.17     13.79 o 
   4   3  11      117.59       94.13     12.62 o 
   5   3  11       18.98       17.44     10.97 o 
   6   3  11        4.31       12.33     11.42 o 
   7   3  11      876.07      883.54     26.25 o 
   8   3  11       49.26       39.71     11.89 o 
   9   3  11     1355.41     1425.95     35.95 o 
  10   3  11        3.77      -12.29     12.29 o 
  11   3  11      227.72      248.70     22.73 o 
  12   3  11        6.21      -16.77     18.83 o 
  13   3  11       83.48       74.02     20.60 o 
  14   3  11        7.11      -19.65     20.09 o 
  15   3  11       12.82       35.05     19.80 o 
   1   4  11      418.33      456.40     24.38 o 
   2   4  11      796.38      813.75     31.59 o 
   3   4  11       43.01       56.69     13.18 o 
   4   4  11      121.45      109.97     16.22 o 
   5   4  11      985.32      990.38     35.87 o 
   6   4  11        0.36        4.22     15.13 o 
   7   4  11      553.91      575.89     34.15 o 
   8   4  11      195.00      217.74     21.49 o 
   9   4  11      119.27      116.53     20.69 o 
  10   4  11       93.67       79.81     29.80 o 
  11   4  11      124.51      146.53     32.76 o 
  12   4  11        8.32       17.10     28.35 o 
  13   4  11      172.31      114.73     29.69 o 
  14   4  11      158.90      187.48     40.60 o 
   0   5  11      668.24      686.24     45.27 o 
   1   5  11      481.90      455.61     27.64 o 
   2   5  11      178.44      183.32     20.84 o 
   3   5  11      438.63      453.84     41.51 o 
   4   5  11       69.45       66.45     16.94 o 
   5   5  11       56.98       64.24     19.49 o 
   6   5  11       52.96       52.21     17.06 o 
   7   5  11      165.09      167.73     21.90 o 
   8   5  11      313.96      273.65     38.09 o 
   9   5  11      802.53      839.43     60.42 o 
  10   5  11       40.06       69.05     31.73 o 
  11   5  11       31.58       80.19     29.40 o 
  12   5  11       30.12       54.90     29.45 o 
  13   5  11       58.65       55.71     33.10 o 
   1   6  11      101.85      106.67     22.84 o 
   2   6  11       72.89       57.69     20.88 o 
   3   6  11      164.67      192.96     35.82 o 
   4   6  11      219.11      261.05     25.42 o 
   5   6  11      821.00      778.58     59.61 o 
   6   6  11      191.51      241.98     38.10 o 
   7   6  11       75.13       28.16     21.89 o 
   8   6  11       85.00       62.42     28.81 o 
   9   6  11       58.69       55.78     30.61 o 
  10   6  11       41.44       35.44     29.72 o 
  11   6  11        4.40       48.70     31.19 o 
  12   6  11       62.66      142.78     27.91 o 
   0   7  11       36.19       10.31     30.66 o 
   1   7  11      280.24      268.10     33.72 o 
   2   7  11      482.91      495.84     40.12 o 
   3   7  11       27.79       23.00     33.29 o 
   4   7  11        5.42       10.89     26.09 o 
   5   7  11       13.06       24.89     26.07 o 
   6   7  11       17.85      -25.71     25.71 o 
   7   7  11       78.09       72.77     27.86 o 
   8   7  11       19.75        3.93     22.78 o 
   9   7  11       60.95       64.99     33.97 o 
  10   7  11      150.26      159.71     38.17 o 
   1   8  11        5.89       22.45     25.15 o 
   2   8  11      208.39      167.04     44.82 o 
   3   8  11       33.24       37.80     31.20 o 
   4   8  11       16.53       13.28     24.55 o 
   5   8  11       56.96       32.72     30.72 o 
   6   8  11      204.55      323.88     47.45 o 
   7   8  11        1.58       58.83     26.29 o 
   0   0  12      935.39      893.11     20.40 o 
   2   0  12     2270.31     2273.88     25.67 o 
   4   0  12    15567.83    15338.12    219.87 o 
   6   0  12     2191.72     2196.41     70.70 o 
   8   0  12      602.61      571.33     30.42 o 
  10   0  12       44.66       41.95     17.42 o 
  12   0  12      205.74      184.80     23.34 o 
  14   0  12      222.74      194.26     33.67 o 
  16   0  12       44.90       25.93     27.01 o 
   1   1  12      278.66      293.10      8.83 o 
   2   1  12      441.81      444.12      7.31 o 
   3   1  12     1201.34     1209.03     20.34 o 
   4   1  12     3145.27     3185.97     43.49 o 
   5   1  12      462.84      492.93     15.76 o 
   6   1  12       85.57       85.11      9.64 o 
   7   1  12       79.49       92.14     10.89 o 
   8   1  12      898.06      885.99     23.63 o 
   9   1  12       56.64       47.51     11.19 o 
  10   1  12      856.23      841.41     25.93 o 
  11   1  12      548.33      536.37     22.28 o 
  12   1  12        1.78       -4.56     12.47 o 
  13   1  12        6.43       -1.11     12.47 o 
  14   1  12       26.06       38.69     16.56 o 
  15   1  12       63.26       65.17     19.49 o 
  16   1  12        7.87       -9.49     16.19 o 
   0   2  12     3903.15     3679.08     41.32 o 
   1   2  12       28.29       39.11      6.71 o 
   2   2  12      188.37      175.15      9.07 o 
   3   2  12      927.43     1010.67     20.01 o 
   4   2  12     2045.25     1963.67     27.34 o 
   5   2  12     1305.90     1295.21     23.77 o 
   6   2  12      359.32      406.94     15.88 o 
   7   2  12     1558.34     1485.91     28.82 o 
   8   2  12      287.43      263.35     15.22 o 
   9   2  12       95.61       88.02     12.75 o 
  10   2  12       11.45       30.22     12.17 o 
  11   2  12      660.88      753.98     39.15 o 
  12   2  12      219.45      261.90     21.77 o 
  13   2  12       14.55       36.82     20.19 o 
  14   2  12       46.01       66.85     17.07 o 
  15   2  12        2.51       29.43     15.48 o 
   1   3  12      589.19      600.38     15.04 o 
   2   3  12      442.33      460.39     15.05 o 
   3   3  12      718.90      649.46     22.43 o 
   4   3  12      330.67      323.03     17.68 o 
   5   3  12      324.91      369.57     19.12 o 
   6   3  12       38.98       51.99     12.44 o 
   7   3  12      556.35      567.51     24.62 o 
   8   3  12       19.47       19.32     16.51 o 
   9   3  12      336.61      298.07     26.92 o 
  10   3  12      117.71      121.21     21.44 o 
  11   3  12      461.76      469.00     30.56 o 
  12   3  12       11.14       11.71     17.49 o 
  13   3  12       56.56        5.67     21.54 o 
  14   3  12       33.06       -1.49     27.67 o 
  15   3  12       36.61       31.07     28.20 o 
   0   4  12      152.31      158.13     25.99 o 
   1   4  12       68.87       63.03     14.96 o 
   2   4  12       37.95       39.49     14.48 o 
   3   4  12        1.67       -0.07     12.81 o 
   4   4  12      111.72      119.28     19.94 o 
   5   4  12      254.22      235.07     21.16 o 
   6   4  12      332.41      357.12     26.09 o 
   7   4  12     1042.93     1090.26     40.37 o 
   8   4  12       35.77       42.99     17.71 o 
   9   4  12       54.19       53.32     17.49 o 
  10   4  12       12.61       17.91     21.45 o 
  11   4  12      354.64      367.54     44.60 o 
  12   4  12       19.07        9.35     24.54 o 
  13   4  12      117.30      131.69     34.10 o 
  14   4  12      101.63       84.44     31.49 o 
   1   5  12       65.67       48.29     17.75 o 
   2   5  12      420.26      420.23     28.51 o 
   3   5  12       66.77       99.83     27.26 o 
   4   5  12       66.59       51.67     16.04 o 
   5   5  12      257.18      256.40     23.48 o 
   6   5  12       44.32       28.04     17.19 o 
   7   5  12       13.89       27.79     17.53 o 
   8   5  12      413.60      379.45     44.62 o 
   9   5  12       25.40       60.75     30.61 o 
  10   5  12      150.30      137.28     34.88 o 
  11   5  12      125.97      159.15     36.31 o 
  12   5  12       50.48       91.00     32.49 o 
  13   5  12       76.42      173.45     28.01 o 
   0   6  12     1842.04     2029.45     84.99 o 
   1   6  12      234.57      230.72     27.28 o 
   2   6  12      223.26      208.27     28.22 o 
   3   6  12      228.75      223.54     39.62 o 
   4   6  12      137.75      158.52     24.04 o 
   5   6  12      702.36      741.21     41.09 o 
   6   6  12      296.23      266.60     39.60 o 
   7   6  12       29.62       26.37     19.35 o 
   8   6  12        2.70      -22.19     26.48 o 
   9   6  12       53.42       70.03     33.90 o 
  10   6  12        4.31       -5.64     26.28 o 
  11   6  12        8.18       34.89     32.35 o 
   1   7  12      152.83      120.63     26.29 o 
   2   7  12      238.59      243.29     31.84 o 
   3   7  12      203.85      230.43     41.58 o 
   4   7  12      233.65      295.82     48.98 o 
   5   7  12       27.07       32.38     23.15 o 
   6   7  12       50.75       71.70     32.76 o 
   7   7  12       48.92       56.85     22.78 o 
   8   7  12       84.91       77.94     27.17 o 
   9   7  12       26.51       -7.85     21.04 o 
   0   8  12      179.84      189.52     44.80 o 
   1   8  12       24.59        1.45     21.06 o 
   2   8  12       37.28       16.86     32.29 o 
   3   8  12       17.10       -5.04     32.27 o 
   4   8  12      150.26      139.22     44.07 o 
   5   8  12       63.04       88.93     36.35 o 
   6   8  12        0.83       12.36     27.39 o 
   2   0  13      702.88      651.40     14.93 o 
   4   0  13     2289.90     2205.51     40.85 o 
   6   0  13     2477.57     2400.83     47.79 o 
   8   0  13      709.62      726.11     31.00 o 
  10   0  13      249.28      270.05     37.97 o 
  12   0  13      186.44      149.99     31.39 o 
  14   0  13      146.70      109.78     32.83 o 
   0   1  13       84.05       65.39      9.03 o 
   1   1  13       37.91       41.07      5.72 o 
   2   1  13      886.48      835.99     11.72 o 
   3   1  13      703.13      668.77     13.47 o 
   4   1  13       69.80       69.32      7.96 o 
   5   1  13       17.94        8.06      6.26 o 
   6   1  13     1052.34     1017.79     22.48 o 
   7   1  13      117.69      115.51     11.29 o 
   8   1  13      444.27      436.63     18.36 o 
   9   1  13      352.43      319.38     17.39 o 
  10   1  13      873.15      864.55     26.55 o 
  11   1  13       28.28       26.76     12.43 o 
  12   1  13       49.47       44.02     14.06 o 
  13   1  13       25.27        6.48     14.27 o 
  14   1  13       59.40       62.22     22.29 o 
  15   1  13       13.39       47.89     36.25 o 
   1   2  13       81.63       78.78      6.99 o 
   2   2  13        9.45       10.76      6.32 o 
   3   2  13      176.76      174.03     10.85 o 
   4   2  13        3.64        7.91      7.89 o 
   5   2  13      821.76      817.93     25.07 o 
   6   2  13      609.38      581.75     22.92 o 
   7   2  13      629.42      603.10     24.15 o 
   8   2  13      255.85      213.69     18.91 o 
   9   2  13      437.34      401.32     23.31 o 
  10   2  13        9.23       17.63     15.18 o 
  11   2  13       74.34       85.03     22.01 o 
  12   2  13      125.94      159.48     25.82 o 
  13   2  13       38.33       38.56     18.22 o 
  14   2  13       14.28       26.55     17.90 o 
  15   2  13       10.10       44.52     25.21 o 
   0   3  13     1754.88     1745.40     38.30 o 
   1   3  13       48.46       49.28      7.98 o 
   2   3  13      464.37      475.68     15.09 o 
   3   3  13      345.46      322.28     17.17 o 
   4   3  13       35.99       30.08     10.63 o 
   5   3  13      747.94      697.57     25.25 o 
   6   3  13       48.74       57.35     13.02 o 
   7   3  13      236.78      232.30     20.76 o 
   8   3  13      281.05      266.05     24.15 o 
   9   3  13      609.74      571.36     32.26 o 
  10   3  13      152.92      175.27     23.65 o 
  11   3  13       65.10       98.83     23.01 o 
  12   3  13        0.85        2.13     19.54 o 
  13   3  13       50.38       78.67     30.36 o 
  14   3  13       50.58      -15.58     20.45 o 
   1   4  13       53.11       51.80     10.91 o 
   2   4  13      171.82      196.00     15.09 o 
   3   4  13       17.10       23.58     13.33 o 
   4   4  13      258.23      271.25     22.77 o 
   5   4  13      312.61      303.58     25.20 o 
   6   4  13      200.77      201.94     27.43 o 
   7   4  13      441.57      429.01     33.79 o 
   8   4  13       75.13       62.72     20.39 o 
   9   4  13       33.26       16.42     32.93 o 
  10   4  13      134.12      133.32     34.09 o 
  11   4  13       21.61       46.75     27.13 o 
  12   4  13       39.58       13.41     25.90 o 
  13   4  13        5.02       27.03     30.16 o 
  14   4  13       31.03       -5.37     34.13 o 
   0   5  13      118.46      156.39     30.26 o 
   1   5  13      173.92      140.34     20.56 o 
   2   5  13     1033.45     1091.60     42.75 o 
   3   5  13      269.20      276.98     25.29 o 
   4   5  13       99.86       75.49     19.32 o 
   5   5  13      205.16      191.20     22.76 o 
   6   5  13      171.17      144.08     21.82 o 
   7   5  13       20.34       18.31     17.71 o 
   8   5  13        2.07       16.11     24.91 o 
   9   5  13       54.81       75.85     29.18 o 
  10   5  13       52.86       65.45     27.57 o 
  11   5  13        1.16       20.57     20.61 o 
  12   5  13       33.53       96.91     33.21 o 
   1   6  13      756.52      741.67     40.94 o 
   2   6  13      317.92      330.46     30.92 o 
   3   6  13      118.95      125.05     32.29 o 
   4   6  13       36.51       74.75     21.67 o 
   5   6  13      483.05      493.61     32.93 o 
   6   6  13      629.70      703.23     57.36 o 
   7   6  13       13.88       15.32     23.44 o 
   8   6  13       25.04       -6.71     23.12 o 
   9   6  13       60.85       75.99     30.24 o 
  10   6  13       25.05       67.11     35.07 o 
  11   6  13       29.59       19.20     17.09 o 
   0   7  13      134.48      141.54     38.99 o 
   1   7  13       83.68       72.21     31.11 o 
   2   7  13      623.29      701.35     57.14 o 
   3   7  13      265.86      247.90     46.73 o 
   4   7  13       23.67       22.22     35.40 o 
   5   7  13        6.10       12.13     30.06 o 
   6   7  13       28.96       29.03     29.53 o 
   7   7  13       24.63        5.09     23.06 o 
   8   7  13      156.26      130.68     38.74 o 
   9   7  13       36.08       59.05     25.06 o 
   1   8  13        8.86       34.43     27.44 o 
   2   8  13      148.24      139.25     43.12 o 
   3   8  13       41.87       72.02     35.57 o 
   4   8  13       19.21        0.35     31.70 o 
   5   8  13       55.06       26.30     31.82 o 
   0   0  14     1287.61     1242.65     25.42 o 
   2   0  14     5719.40     5947.23     56.09 o 
   4   0  14     6840.73     6474.75     75.94 o 
   6   0  14      330.83      302.48     19.57 o 
   8   0  14       84.51      114.83     17.48 o 
  10   0  14       23.78       25.76     16.55 o 
  12   0  14      445.21      481.47     32.98 o 
  14   0  14      152.83      166.68     39.20 o 
   1   1  14      126.41      129.99      7.43 o 
   2   1  14      440.84      478.78     13.09 o 
   3   1  14       32.36       25.64      7.87 o 
   4   1  14      349.24      362.72     14.33 o 
   5   1  14       20.40       14.62      9.29 o 
   6   1  14       64.39       54.27     11.64 o 
   7   1  14       17.97       10.17      8.32 o 
   8   1  14     1001.04     1043.63     26.58 o 
   9   1  14       43.51       33.37     12.53 o 
  10   1  14      185.72      171.55     15.49 o 
  11   1  14        4.66       -0.19     13.28 o 
  12   1  14       10.80        9.96     14.49 o 
  13   1  14       19.52       26.26     16.19 o 
  14   1  14       54.98       82.99     18.42 o 
  15   1  14        3.06       49.98     20.29 o 
   0   2  14     2064.75     2071.52     33.24 o 
   1   2  14       78.26       77.06      7.31 o 
   2   2  14      357.42      357.46     12.42 o 
   3   2  14      677.91      737.09     19.01 o 
   4   2  14     1125.00     1181.10     29.62 o 
   5   2  14      610.55      618.80     26.52 o 
   6   2  14       45.95       60.06     13.24 o 
   7   2  14     1356.07     1290.84     34.65 o 
   8   2  14       88.48       79.61     14.95 o 
   9   2  14      594.90      593.58     31.19 o 
  10   2  14      264.06      254.55     22.09 o 
  11   2  14      357.33      385.60     25.90 o 
  12   2  14      380.51      385.97     37.42 o 
  13   2  14       27.81       22.91     15.05 o 
  14   2  14        9.21      -14.21     51.78 o 
  15   2  14        8.24       13.10     20.07 o 
   1   3  14      124.52      117.79     10.47 o 
   2   3  14      114.65      102.69     10.83 o 
   3   3  14      539.77      514.60     21.66 o 
   4   3  14      536.77      521.74     22.65 o 
   5   3  14      600.29      603.27     24.06 o 
   6   3  14      770.95      797.94     27.65 o 
   7   3  14      445.85      437.87     29.28 o 
   8   3  14       18.33       24.54     14.21 o 
   9   3  14       65.51       59.43     17.53 o 
  10   3  14       30.53       24.03     18.27 o 
  11   3  14       97.96       48.74     31.05 o 
  12   3  14       30.81       18.38     28.17 o 
  13   3  14       18.25        3.78     24.64 o 
  14   3  14       15.44       15.43     13.54 o 
   0   4  14      695.30      721.87     44.06 o 
   1   4  14      208.19      209.00     15.66 o 
   2   4  14      128.89      132.60     15.24 o 
   3   4  14      234.32      236.36     17.04 o 
   4   4  14      259.69      227.18     30.45 o 
   5   4  14      171.61      185.04     20.24 o 
   6   4  14       18.38       14.80     16.53 o 
   7   4  14      561.93      563.22     32.27 o 
   8   4  14       21.51       33.22     24.86 o 
   9   4  14       35.11       20.73     23.23 o 
  10   4  14       75.33       86.12     24.55 o 
  11   4  14      373.28      418.69     43.36 o 
  12   4  14       14.37      -22.35     31.08 o 
  13   4  14        0.75       26.10     25.54 o 
   1   5  14      211.98      180.60     23.13 o 
   2   5  14      265.53      257.54     27.03 o 
   3   5  14      659.76      679.41     35.06 o 
   4   5  14      436.75      429.66     30.95 o 
   5   5  14      221.41      240.60     25.93 o 
   6   5  14      228.40      264.57     25.31 o 
   7   5  14       10.12       19.74     17.85 o 
   8   5  14       19.72       34.72     33.97 o 
   9   5  14       41.16       50.21     30.28 o 
  10   5  14       37.06       34.22     26.38 o 
  11   5  14        7.98       83.83     35.25 o 
  12   5  14       53.00       75.30     31.93 o 
   0   6  14     1916.54     1949.48     85.41 o 
   1   6  14      734.84      712.13     40.86 o 
   2   6  14      322.35      354.23     48.09 o 
   3   6  14       83.25       76.52     24.18 o 
   4   6  14       23.79       24.71     19.52 o 
   5   6  14      201.54      187.65     24.30 o 
   6   6  14      108.82      119.09     22.59 o 
   7   6  14       99.41       99.80     29.89 o 
   8   6  14       15.02      -29.68     29.68 o 
   9   6  14      144.94      115.19     26.92 o 
  10   6  14       60.22       92.14     35.13 o 
  11   6  14        4.98       -2.36     34.62 o 
   1   7  14       47.89       51.80     29.64 o 
   2   7  14       52.13       26.95     33.24 o 
   3   7  14      255.08      254.61     45.49 o 
   4   7  14      174.80      227.59     39.94 o 
   5   7  14       21.54       20.60     25.87 o 
   6   7  14       20.78       27.94     25.88 o 
   7   7  14       57.96       56.32     26.11 o 
   8   7  14       18.70       -5.79     24.21 o 
   0   8  14      344.17      481.23     57.44 o 
   1   8  14        8.41       23.95     28.97 o 
   2   8  14       23.69      -16.55     36.64 o 
   3   8  14       45.87       -2.80     35.33 o 
   4   8  14       15.84       41.76     37.41 o 
   5   8  14        5.47       55.80     32.13 o 
   2   0  15       34.53       44.24     17.46 o 
   4   0  15     1030.61      996.75     29.00 o 
   6   0  15      543.12      472.19     23.70 o 
   8   0  15        3.08       26.81     13.03 o 
  10   0  15       80.38       90.30     20.12 o 
  12   0  15       78.88       87.77     20.73 o 
  14   0  15      391.59      415.27     36.51 o 
   0   1  15       13.94       13.54      8.97 o 
   1   1  15       75.62       80.59      8.16 o 
   2   1  15     4559.18     4540.72     37.37 o 
   3   1  15       97.25      103.89      9.91 o 
   4   1  15      169.56      197.11     12.06 o 
   5   1  15      340.17      308.93     17.37 o 
   6   1  15      105.54      100.36     12.80 o 
   7   1  15       15.77       17.60     12.23 o 
   8   1  15      301.79      288.42     25.67 o 
   9   1  15      721.32      717.72     44.16 o 
  10   1  15      592.20      583.46     29.54 o 
  11   1  15        7.56       21.78     15.10 o 
  12   1  15       16.98       10.69     15.04 o 
  13   1  15       26.05       43.45     25.39 o 
  14   1  15        2.49       -7.44     29.68 o 
  15   1  15        3.53       49.10     25.42 o 
   1   2  15       43.10       34.49      6.52 o 
   2   2  15      829.69      844.30     18.05 o 
   3   2  15      753.91      759.68     20.11 o 
   4   2  15      175.05      184.52     15.22 o 
   5   2  15      279.13      275.06     17.09 o 
   6   2  15      330.75      357.85     20.98 o 
   7   2  15      377.10      377.88     22.21 o 
   8   2  15      794.02      782.61     38.49 o 
   9   2  15       58.15       50.88     17.20 o 
  10   2  15       85.77       49.34     15.74 o 
  11   2  15       19.72       33.43     15.91 o 
  12   2  15      128.39      161.94     47.03 o 
  13   2  15       11.83        6.37     18.38 o 
  14   2  15      110.99       96.72     22.17 o 
   0   3  15       41.29       45.79     23.21 o 
   1   3  15      520.39      545.69     17.15 o 
   2   3  15      157.88      158.73     14.69 o 
   3   3  15      122.61      107.41     14.08 o 
   4   3  15       24.40       16.66     11.13 o 
   5   3  15      370.06      356.38     21.12 o 
   6   3  15      107.32      115.20     16.00 o 
   7   3  15      442.05      442.90     24.24 o 
   8   3  15        2.11       -8.58     13.31 o 
   9   3  15      611.18      601.93     29.00 o 
  10   3  15        0.05        1.04     16.89 o 
  11   3  15       10.12        3.62     46.60 o 
  12   3  15        5.43       20.10     27.90 o 
  13   3  15      114.32       82.89     23.63 o 
  14   3  15       12.45      -27.85     27.85 o 
   1   4  15      618.36      602.85     29.39 o 
   2   4  15       82.60       85.61     12.22 o 
   3   4  15      180.22      201.06     16.95 o 
   4   4  15      318.20      324.01     21.12 o 
   5   4  15      486.03      486.08     30.25 o 
   6   4  15       16.03        1.12     18.20 o 
   7   4  15      383.74      369.65     28.88 o 
   8   4  15      334.61      324.61     27.59 o 
   9   4  15       10.28       21.12     39.13 o 
  10   4  15       35.03       55.65     17.70 o 
  11   4  15       47.33       96.01     33.23 o 
  12   4  15        0.60       42.55     19.90 o 
  13   4  15      240.70      304.17     48.26 o 
   0   5  15      500.56      400.72     43.05 o 
   1   5  15      311.29      299.34     26.71 o 
   2   5  15      203.10      229.50     26.32 o 
   3   5  15      690.07      686.20     36.11 o 
   4   5  15      218.83      223.05     25.71 o 
   5   5  15      791.81      769.99     37.81 o 
   6   5  15      193.09      201.99     32.93 o 
   7   5  15      322.45      321.78     29.29 o 
   8   5  15       42.72       44.26     19.17 o 
   9   5  15      244.68      319.97     45.83 o 
  10   5  15        7.80       27.35     26.45 o 
  11   5  15       11.55      114.27     32.21 o 
  12   5  15        6.28       24.03     23.50 o 
   1   6  15      739.17      773.31     41.61 o 
   2   6  15       19.33       22.03     22.68 o 
   3   6  15      248.92      232.37     51.13 o 
   4   6  15      108.76      140.36     39.73 o 
   5   6  15       17.17       27.26     58.77 o 
   6   6  15       12.99       12.63     16.52 o 
   7   6  15       24.65       15.50     23.39 o 
   8   6  15      100.05      106.60     34.80 o 
   9   6  15       51.78      -22.47     27.11 o 
  10   6  15       35.20       24.59     25.09 o 
   0   7  15      133.17      169.90     40.46 o 
   1   7  15       82.27       72.87     34.28 o 
   2   7  15      277.21      268.78     44.96 o 
   3   7  15       42.25       23.79     17.43 o 
   4   7  15       27.16       20.62     32.10 o 
   5   7  15        6.65       39.81     33.89 o 
   6   7  15        8.04       17.13     28.56 o 
   7   7  15       92.22       91.69     34.78 o 
   8   7  15       23.44       58.87     21.30 o 
   1   8  15       53.53       90.66     20.28 o 
   2   8  15       19.94       -3.35     18.56 o 
   3   8  15       25.25        1.43     28.98 o 
   0   0  16     2247.32     2162.75     66.34 o 
   2   0  16     2994.51     2983.81     59.28 o 
   4   0  16      467.81      457.60     37.52 o 
   6   0  16       21.60       21.47     24.28 o 
   8   0  16       36.97       48.36     29.32 o 
  10   0  16      296.71      290.81     43.51 o 
  12   0  16       88.24       46.29     35.01 o 
  14   0  16      106.53      172.32     48.43 o 
   1   1  16      759.32      782.60     15.85 o 
   2   1  16      395.64      389.21     14.94 o 
   3   1  16      120.93      111.73     10.21 o 
   4   1  16       67.40       65.53      9.13 o 
   5   1  16      558.02      552.59     21.99 o 
   6   1  16     1831.56     1692.51     37.49 o 
   7   1  16      327.22      306.13     20.16 o 
   8   1  16      636.68      666.32     27.65 o 
   9   1  16      360.34      338.07     22.55 o 
  10   1  16       80.44      105.09     18.29 o 
  11   1  16       22.07       25.00     16.96 o 
  12   1  16       39.27       23.31     17.98 o 
  13   1  16        3.80       15.35     15.66 o 
  14   1  16       46.88       71.59     50.37 o 
   0   2  16      502.86      458.25     15.99 o 
   1   2  16       11.16        6.26      5.86 o 
   2   2  16      360.22      382.19     13.64 o 
   3   2  16      250.38      247.34     15.87 o 
   4   2  16      268.16      281.42     18.18 o 
   5   2  16      630.88      598.94     24.19 o 
   6   2  16      179.51      195.23     17.98 o 
   7   2  16     1319.77     1197.96     34.99 o 
   8   2  16      181.28      184.75     19.02 o 
   9   2  16      307.32      288.82     22.45 o 
  10   2  16       74.40       67.99     17.75 o 
  11   2  16      393.96      416.72     27.89 o 
  12   2  16      336.02      326.81     67.20 o 
  13   2  16       19.26       17.76     39.69 o 
  14   2  16       27.24        0.00     15.71 o 
   1   3  16      723.30      779.51     22.09 o 
   2   3  16      237.05      226.73     17.30 o 
   3   3  16      156.31      127.61     15.33 o 
   4   3  16        7.85       -5.55     10.77 o 
   5   3  16      233.09      229.28     18.04 o 
   6   3  16      728.17      689.16     28.04 o 
   7   3  16      129.15      116.49     17.43 o 
   8   3  16       25.70       30.46     15.25 o 
   9   3  16      172.85      178.39     22.54 o 
  10   3  16        4.22       -3.56     16.08 o 
  11   3  16      131.41      176.65     26.05 o 
  12   3  16       64.19      170.65     62.35 o 
  13   3  16       43.35       70.10     42.55 o 
   0   4  16      227.39      203.27     30.32 o 
   1   4  16      464.17      429.49     27.06 o 
   2   4  16       49.58       39.21     13.69 o 
   3   4  16      248.02      245.12     18.89 o 
   4   4  16      477.08      447.21     24.16 o 
   5   4  16      701.15      706.02     28.92 o 
   6   4  16        3.86       -2.43     15.09 o 
   7   4  16      140.76      173.80     22.54 o 
   8   4  16       78.21       74.51     19.64 o 
   9   4  16      164.88      178.22     33.92 o 
  10   4  16       29.75       68.52     32.93 o 
  11   4  16      286.98      340.14     30.26 o 
  12   4  16        4.97       -4.72     26.84 o 
   1   5  16      455.90      401.12     29.22 o 
   2   5  16      127.63      130.79     23.89 o 
   3   5  16      169.92      215.33     24.38 o 
   4   5  16       40.36       37.65     19.77 o 
   5   5  16      266.19      253.97     28.51 o 
   6   5  16       83.99       72.36     20.96 o 
   7   5  16      352.47      349.89     66.15 o 
   8   5  16       31.55       15.90     32.93 o 
   9   5  16       39.31       41.13     27.40 o 
  10   5  16        3.04        9.59     25.97 o 
  11   5  16       12.20       41.78     28.21 o 
   0   6  16      323.33      292.75     37.65 o 
   1   6  16      202.38      179.67     24.06 o 
   2   6  16       70.48       55.75     31.01 o 
   3   6  16       85.19       92.16     25.13 o 
   4   6  16      126.29      118.98     22.21 o 
   5   6  16        7.10       -9.06     36.75 o 
   6   6  16        3.37      -16.88     16.88 o 
   7   6  16       18.41      -12.14     24.45 o 
   8   6  16       11.31        8.52     32.11 o 
   9   6  16       67.90       50.25     30.60 o 
  10   6  16        0.37      -13.04     33.23 o 
   1   7  16      219.60      203.65     29.58 o 
   2   7  16       12.06        9.72     26.45 o 
   3   7  16        1.34       28.04     69.22 o 
   4   7  16      193.06      184.28     25.02 o 
   5   7  16       26.60        8.74     33.37 o 
   6   7  16       11.98       22.33     26.49 o 
   7   7  16       16.12       43.29     36.21 o 
   0   8  16      325.08      327.68     53.19 o 
   1   8  16       41.09       88.06     27.96 o 
   2   0  17      236.60      267.59     31.34 o 
   4   0  17      328.15      309.68     34.46 o 
   6   0  17      196.08      165.20     29.79 o 
   8   0  17      207.21      220.44     34.53 o 
  10   0  17      214.19      211.12     42.10 o 
  12   0  17       62.28       36.13     29.00 o 
  14   0  17       43.70       73.38     32.90 o 
   0   1  17      685.72      708.74     29.99 o 
   1   1  17      519.72      529.83     19.04 o 
   2   1  17      440.60      468.31     20.98 o 
   3   1  17      274.64      296.21     18.10 o 
   4   1  17      311.26      336.11     15.40 o 
   5   1  17      468.31      476.66     17.52 o 
   6   1  17      100.60       98.54     13.79 o 
   7   1  17      276.83      269.36     19.14 o 
   8   1  17      211.17      202.86     18.10 o 
   9   1  17      445.51      470.21     25.33 o 
  10   1  17      108.28      107.25     26.65 o 
  11   1  17        1.34      -20.64     20.64 o 
  12   1  17      204.72      213.34     21.92 o 
  13   1  17       22.08        9.18     26.94 o 
  14   1  17       36.21       59.13     26.01 o 
   1   2  17       26.63       13.76      6.03 o 
   2   2  17      235.98      228.13     13.91 o 
   3   2  17      675.29      645.35     23.75 o 
   4   2  17      233.35      223.93     16.48 o 
   5   2  17      413.18      440.31     22.16 o 
   6   2  17       32.28       22.24     11.82 o 
   7   2  17      246.15      238.68     19.66 o 
   8   2  17      964.30      991.29     33.80 o 
   9   2  17      221.99      207.80     19.71 o 
  10   2  17       84.30      128.22     19.81 o 
  11   2  17      166.14      191.30     22.96 o 
  12   2  17       26.87       29.04     31.85 o 
  13   2  17      109.35      137.16     27.18 o 
  14   2  17       11.06      -21.52     23.31 o 
   0   3  17      481.81      479.25     33.50 o 
   1   3  17      714.76      708.68     21.58 o 
   2   3  17       56.44       71.78     13.14 o 
   3   3  17       16.96       23.75     12.63 o 
   4   3  17       74.25       55.34     13.28 o 
   5   3  17       74.94       73.20     13.48 o 
   6   3  17      105.77      100.63     16.12 o 
   7   3  17      185.58      184.14     19.94 o 
   8   3  17        3.27       -0.44     16.45 o 
   9   3  17      484.00      506.66     28.68 o 
  10   3  17       60.01       65.69     19.72 o 
  11   3  17       93.91      104.33     23.00 o 
  12   3  17       66.58      131.52     42.06 o 
  13   3  17       53.31       54.48     21.93 o 
   1   4  17      353.32      376.23     44.49 o 
   2   4  17      360.23      383.24     27.84 o 
   3   4  17      159.51      166.57     19.30 o 
   4   4  17      200.86      182.90     18.52 o 
   5   4  17      157.59      152.16     18.41 o 
   6   4  17       14.59       24.54     15.24 o 
   7   4  17       59.76       65.15     32.77 o 
   8   4  17       80.80       70.09     19.92 o 
   9   4  17       72.08      102.96     20.28 o 
  10   4  17       55.18       45.16     22.94 o 
  11   4  17       71.93       87.87     56.23 o 
  12   4  17        9.64      142.25     32.38 o 
   0   5  17       67.47       92.32     28.91 o 
   1   5  17      122.74      110.25     19.50 o 
   2   5  17       25.46       17.32     18.13 o 
   3   5  17       10.71       35.30     17.47 o 
   4   5  17       75.99       84.53     19.46 o 
   5   5  17      202.63      192.47     26.04 o 
   6   5  17      470.71      424.92     32.87 o 
   7   5  17      188.38      253.79     56.56 o 
   8   5  17       61.82       91.04     54.05 o 
   9   5  17       77.05       81.85     21.48 o 
  10   5  17      114.67      104.37     32.98 o 
  11   5  17       88.95      101.86     31.77 o 
   1   6  17       94.99       93.95     21.89 o 
   2   6  17       18.95        2.08     24.85 o 
   3   6  17       72.79       86.67     22.78 o 
   4   6  17       55.64       23.08     50.05 o 
   5   6  17       21.47       -5.92     27.38 o 
   6   6  17       52.11       38.94     17.76 o 
   7   6  17       11.69       36.90     38.42 o 
   8   6  17       16.57      -13.97     25.92 o 
   9   6  17       69.50        4.29     19.89 o 
   0   7  17      120.94      163.61     39.83 o 
   1   7  17      116.12      122.70     26.87 o 
   2   7  17       44.87       33.51     30.93 o 
   3   7  17       16.80       30.43     20.54 o 
   4   7  17       81.54       68.86     56.10 o 
   5   7  17       12.03        0.52     20.85 o 
   6   7  17        6.85       19.98     32.38 o 
   0   0  18     2756.62     2679.05     78.59 o 
   2   0  18      723.98      730.21     44.59 o 
   4   0  18       98.74       92.54     29.74 o 
   6   0  18      476.22      437.47     43.52 o 
   8   0  18       85.94       86.10     33.64 o 
  10   0  18       37.29       22.81     28.72 o 
  12   0  18        9.21        5.77     32.35 o 
  14   0  18      157.12      139.99     44.30 o 
   1   1  18      231.31      235.81     15.49 o 
   2   1  18      312.84      330.38     19.00 o 
   3   1  18      344.36      347.86     19.46 o 
   4   1  18       12.51       10.67     12.09 o 
   5   1  18      113.01      109.61     19.37 o 
   6   1  18      527.03      557.46     32.73 o 
   7   1  18      292.35      298.16     28.46 o 
   8   1  18       94.72      117.90     26.51 o 
   9   1  18        6.36        2.51     21.38 o 
  10   1  18      387.55      399.13     34.73 o 
  11   1  18       26.98       33.05     32.05 o 
  12   1  18       69.32      102.15     29.72 o 
  13   1  18       99.64      109.45     31.85 o 
  14   1  18       10.41       34.07     62.13 o 
   0   2  18      370.90      376.54     18.88 o 
   1   2  18       69.10       63.74      9.08 o 
   2   2  18      655.06      666.01     20.59 o 
   3   2  18      303.34      283.86     18.30 o 
   4   2  18       76.57       80.23     12.42 o 
   5   2  18      112.80       95.99     16.53 o 
   6   2  18       65.82       79.04     14.15 o 
   7   2  18      156.93      172.61     17.48 o 
   8   2  18      135.45      175.89     36.41 o 
   9   2  18      285.12      327.73     23.86 o 
  10   2  18      134.49      148.49     20.65 o 
  11   2  18       56.20       75.02     18.10 o 
  12   2  18        3.22       33.14     24.28 o 
  13   2  18      107.58       81.75     23.14 o 
   1   3  18      420.45      434.48     18.18 o 
   2   3  18       58.80       37.81     13.90 o 
   3   3  18       15.92       14.06     12.58 o 
   4   3  18        0.98        0.74     12.55 o 
   5   3  18      123.74      158.87     17.87 o 
   6   3  18       25.01       30.98     14.60 o 
   7   3  18       41.93       36.16     14.77 o 
   8   3  18       15.16       19.26     14.36 o 
   9   3  18       52.41       66.20     15.27 o 
  10   3  18      175.37      193.99     20.23 o 
  11   3  18      111.19      128.55     30.18 o 
  12   3  18       61.70      150.84     60.14 o 
   0   4  18      321.26      248.35     34.17 o 
   1   4  18      424.11      422.58     23.87 o 
   2   4  18       51.35       59.27     32.65 o 
   3   4  18       92.62      114.84     16.72 o 
   4   4  18      137.60      102.59     17.35 o 
   5   4  18       90.09       89.90     17.70 o 
   6   4  18        5.14        3.43     13.66 o 
   7   4  18       20.72       30.05     21.21 o 
   8   4  18        3.52       -5.11     13.16 o 
   9   4  18      321.61      358.24     31.74 o 
  10   4  18        8.68       -2.85     45.42 o 
  11   4  18       24.50       93.38     68.12 o 
  12   4  18        3.66      119.88     29.56 o 
   1   5  18       56.35       74.91     27.37 o 
   2   5  18       10.52        2.92     17.19 o 
   3   5  18       16.02        1.56     16.13 o 
   4   5  18        6.24       -9.91     36.07 o 
   5   5  18      132.90      141.19     23.45 o 
   6   5  18       73.21       72.91     19.84 o 
   7   5  18        4.37       41.95     37.55 o 
   8   5  18        0.07       35.07     46.67 o 
   9   5  18       10.33        0.42     26.82 o 
  10   5  18       15.34        7.03     23.06 o 
   0   6  18       15.73       39.99     28.72 o 
   1   6  18       17.45       33.76     33.56 o 
   2   6  18      311.85      361.91     35.31 o 
   3   6  18       71.90       74.71     29.99 o 
   4   6  18       64.02       47.90     21.12 o 
   5   6  18        1.82       -6.77     48.95 o 
   6   6  18        1.32       19.43     22.63 o 
   7   6  18      117.46      121.89     21.21 o 
   8   6  18       19.21      -21.66     21.66 o 
   1   7  18      122.11      134.50     24.43 o 
   2   7  18      135.64      138.93     28.77 o 
   3   7  18       57.91      214.22    139.44 o 
   4   7  18      121.30      105.69     24.17 o 
   5   7  18        5.46       10.17     32.33 o 
   2   0  19      467.81      494.98     29.80 o 
   4   0  19     5854.77     5738.04     84.04 o 
   6   0  19     1195.63     1102.62     63.39 o 
   8   0  19       91.17      152.41     36.64 o 
  10   0  19       39.22       52.56     36.55 o 
  12   0  19        8.88        1.58     35.94 o 
   0   1  19     2691.99     2575.75     57.10 o 
   1   1  19       17.20       24.77     12.85 o 
   2   1  19      744.94      721.59     23.69 o 
   3   1  19      191.62      203.25     18.23 o 
   4   1  19       39.69       30.00     14.00 o 
   5   1  19       88.22       76.20     21.74 o 
   6   1  19      446.80      409.51     31.98 o 
   7   1  19        5.46       -3.21     20.08 o 
   8   1  19       99.89      138.23     30.13 o 
   9   1  19       18.19       21.41     23.93 o 
  10   1  19       75.87       69.00     26.97 o 
  11   1  19       13.19       21.78     28.88 o 
  12   1  19       69.03       90.55     27.18 o 
  13   1  19        0.25      -32.15     37.84 o 
   1   2  19        3.48       -8.17     11.99 o 
   2   2  19      230.61      224.70     18.32 o 
   3   2  19      190.42      161.42     21.56 o 
   4   2  19      259.31      270.70     26.62 o 
   5   2  19       42.01       42.71     19.44 o 
   6   2  19       19.06        9.46     20.88 o 
   7   2  19       14.97       30.85     20.41 o 
   8   2  19       26.70        1.95     20.32 o 
   9   2  19       20.47       19.99     24.98 o 
  10   2  19       90.67      130.04     27.62 o 
  11   2  19       69.18       88.86     27.25 o 
  12   2  19       67.94       93.11     29.79 o 
  13   2  19       49.41       53.57     40.72 o 
   0   3  19      612.56      610.10     31.49 o 
   1   3  19      712.78      695.45     22.71 o 
   2   3  19       94.84       86.11     15.86 o 
   3   3  19       23.88       15.88     13.28 o 
   4   3  19       37.46       51.73     14.22 o 
   5   3  19       37.03       28.34     16.84 o 
   6   3  19      295.14      260.24     21.37 o 
   7   3  19      216.15      229.30     21.01 o 
   8   3  19       17.69       27.50     14.58 o 
   9   3  19       55.29       42.10     17.48 o 
  10   3  19       25.33       50.76     23.15 o 
  11   3  19      159.81      284.89     49.82 o 
  12   3  19       31.05       82.06     19.73 o 
   1   4  19      102.51      100.64     17.07 o 
   2   4  19       98.96       68.57     26.18 o 
   3   4  19      686.58      727.40     30.31 o 
   4   4  19      203.38      192.40     18.55 o 
   5   4  19      111.48      130.80     17.99 o 
   6   4  19       30.20       19.89     16.56 o 
   7   4  19        9.92       24.54     15.25 o 
   8   4  19       12.69      -10.91     18.75 o 
   9   4  19       81.69       73.88     21.62 o 
  10   4  19        8.22      -10.26     17.63 o 
  11   4  19       45.34       33.48     15.74 o 
   0   5  19      148.17      144.28     31.67 o 
   1   5  19       80.00       86.64     19.87 o 
   2   5  19       25.12       28.15     18.02 o 
   3   5  19       24.08       -1.72     20.57 o 
   4   5  19       75.34       44.09     30.29 o 
   5   5  19       38.96       40.94     18.73 o 
   6   5  19      136.27      113.71     23.67 o 
   7   5  19      106.93      129.90     68.17 o 
   8   5  19       50.24       55.40     44.46 o 
   9   5  19        7.12       -4.67     17.00 o 
  10   5  19        8.35      -27.38     27.38 o 
   1   6  19       13.49       33.28     25.53 o 
   2   6  19       13.31       19.71     41.03 o 
   3   6  19      213.88      246.46     44.65 o 
   4   6  19      130.53      113.38     24.44 o 
   5   6  19        9.67       -4.96     37.76 o 
   6   6  19       13.63       48.68     19.83 o 
   7   6  19      174.32      259.45     58.83 o 
   0   7  19      108.24      138.79     37.34 o 
   1   7  19       63.67       83.44     25.05 o 
   2   7  19       30.45       63.96     45.27 o 
   3   7  19       21.29      -20.71     20.71 o 
   4   7  19       35.83      -22.51     22.51 o 
   0   0  20     1598.05     1491.52     65.57 o 
   2   0  20     2967.08     2930.57    140.15 o 
   4   0  20      224.70      318.85     39.44 o 
   6   0  20      362.16      362.72     45.64 o 
   8   0  20      102.74      120.17     33.27 o 
  10   0  20       68.18      102.17     39.86 o 
   1   1  20       13.39       14.92     12.92 o 
   2   1  20     2969.40     2903.96     46.96 o 
   3   1  20      144.38      136.90     16.79 o 
   4   1  20       23.42       21.49     22.65 o 
   5   1  20      208.90      196.92     27.08 o 
   6   1  20      636.37      621.35     45.39 o 
   7   1  20       82.81       66.55     23.57 o 
   8   1  20      103.51       80.85     25.10 o 
   9   1  20       17.79       24.89     25.43 o 
  10   1  20       15.04       -5.33     22.32 o 
  11   1  20       68.91       63.54     25.90 o 
  12   1  20       20.19       -1.54     29.27 o 
  13   1  20       13.82        3.05     27.12 o 
   0   2  20       30.84        6.61     17.48 o 
   1   2  20       18.55        9.51     13.06 o 
   2   2  20     1015.55     1017.04     60.33 o 
   3   2  20      177.96      157.71     22.87 o 
   4   2  20        8.89       26.76     20.26 o 
   5   2  20      582.63      625.27     72.16 o 
   6   2  20       10.66       11.34     21.44 o 
   7   2  20       22.61       21.00     23.04 o 
   8   2  20       44.10       13.04     22.54 o 
   9   2  20      116.73       86.63     25.75 o 
  10   2  20       71.99       55.40     21.57 o 
  11   2  20       58.54       69.59     28.75 o 
  12   2  20       10.89       44.25     24.22 o 
   1   3  20      917.33      887.95     30.47 o 
   2   3  20       87.35       70.67     15.26 o 
   3   3  20      207.67      198.90     19.77 o 
   4   3  20       25.37       43.64     14.17 o 
   5   3  20      189.08      174.78     19.03 o 
   6   3  20      116.08       97.04     20.13 o 
   7   3  20      132.75      142.96     17.92 o 
   8   3  20        3.28        4.39     14.50 o 
   9   3  20      123.64      134.25     31.98 o 
  10   3  20       25.01       38.83     27.13 o 
  11   3  20       22.59       61.86     17.97 o 
   0   4  20       33.25       26.55     22.09 o 
   1   4  20       39.42       37.56     19.09 o 
   2   4  20      181.64      132.65     22.19 o 
   3   4  20      411.07      387.67     29.96 o 
   4   4  20        3.74       14.99     14.34 o 
   5   4  20      171.77      200.23     20.35 o 
   6   4  20        8.57       11.05     15.55 o 
   7   4  20       51.04       66.31     17.88 o 
   8   4  20       32.97       38.50     16.31 o 
   9   4  20      280.91      338.99     40.04 o 
  10   4  20        1.09      -13.34     47.49 o 
   1   5  20      123.73      169.79     21.45 o 
   2   5  20       30.75       14.87     18.55 o 
   3   5  20       25.89       14.50     17.25 o 
   4   5  20       45.08       26.40     31.74 o 
   5   5  20      185.69      193.46     26.84 o 
   6   5  20       15.36        4.06     13.93 o 
   7   5  20       32.81       82.71     62.24 o 
   8   5  20       11.66        0.80     58.23 o 
   9   5  20        7.03        6.32     15.58 o 
   0   6  20       50.31       86.56     35.11 o 
   1   6  20        9.16       24.05     16.44 o 
   2   6  20      135.72      166.36     38.54 o 
   3   6  20      123.69      124.98     23.29 o 
   4   6  20        6.48       21.46     28.10 o 
   5   6  20       29.53        0.15     14.32 o 
   6   6  20        2.58       22.68     33.24 o 
   7   6  20       51.62      157.64     50.77 o 
   1   7  20        4.75       -1.66     34.58 o 
   2   7  20       66.78      110.85     24.22 o 
   2   0  21     1533.51     1440.34     58.08 o 
   4   0  21     2017.40     2144.16     56.72 o 
   6   0  21       13.92       10.05     29.94 o 
   8   0  21       43.92       40.64     27.74 o 
  10   0  21      128.93      131.89     39.67 o 
  12   0  21        0.80      -37.58     37.58 o 
   0   1  21     3093.40     3056.42     65.87 o 
   1   1  21      360.86      362.77     20.79 o 
   2   1  21      679.28      636.46     23.70 o 
   3   1  21       85.06       76.33     15.66 o 
   4   1  21       41.93       41.33     22.03 o 
   5   1  21       16.98       15.38     21.73 o 
   6   1  21      668.79      606.70     37.91 o 
   7   1  21      258.54      232.97     29.27 o 
   8   1  21       40.25       34.53     21.97 o 
   9   1  21        5.10       19.91     21.81 o 
  10   1  21       10.64       36.44     42.30 o 
  11   1  21       30.96       40.69     32.56 o 
  12   1  21       27.48       40.99     24.82 o 
   1   2  21      131.01      118.44     15.49 o 
   2   2  21      197.05      199.57     20.66 o 
   3   2  21      310.53      317.99     31.96 o 
   4   2  21      449.86      464.69     43.87 o 
   5   2  21      356.50      327.48     30.21 o 
   6   2  21       14.97       41.69     23.17 o 
   7   2  21       20.78       19.01     24.68 o 
   8   2  21      140.64       99.61     34.61 o 
   9   2  21       17.87       -8.22     24.97 o 
  10   2  21       42.36       29.06     24.19 o 
  11   2  21       23.81       19.63     28.07 o 
  12   2  21       11.23       60.40     37.48 o 
   0   3  21      165.31      144.28     37.15 o 
   1   3  21      300.41      302.08     28.46 o 
   2   3  21       20.70       20.59     24.29 o 
   3   3  21      249.40      243.70     26.44 o 
   4   3  21      154.48      172.44     26.57 o 
   5   3  21      315.48      330.23     39.52 o 
   6   3  21       21.75       35.77     37.85 o 
   7   3  21      123.03      126.75     25.78 o 
   8   3  21       46.22       39.14     22.21 o 
   9   3  21        3.36      -21.99     22.36 o 
  10   3  21       31.28       26.52     25.82 o 
  11   3  21      151.20      166.88     30.07 o 
   1   4  21      146.99      152.45     18.55 o 
   2   4  21       25.32       -6.15     21.27 o 
   3   4  21      459.69      439.05     32.22 o 
   4   4  21       67.08       44.41     16.09 o 
   5   4  21      154.23      173.80     24.26 o 
   6   4  21       57.45       79.35     17.18 o 
   7   4  21       41.60       34.53     16.65 o 
   8   4  21        6.70      -19.50     19.50 o 
   9   4  21       42.91      -20.72     20.72 o 
  10   4  21       12.39      -19.78     19.78 o 
   0   5  21      187.76      200.78     34.74 o 
   1   5  21      173.88      222.38     21.89 o 
   2   5  21       28.09       27.75     20.73 o 
   3   5  21       55.38       23.21     21.33 o 
   4   5  21      120.42      108.98     23.28 o 
   5   5  21       93.33       97.22     27.58 o 
   6   5  21        8.87       54.35     19.43 o 
   7   5  21       96.28      139.98     27.55 o 
   8   5  21       16.61       50.29     54.65 o 
   1   6  21       34.51       52.90     21.74 o 
   2   6  21       27.37       -3.70     19.40 o 
   3   6  21       91.63       63.55     23.30 o 
   4   6  21       46.29       17.62     33.38 o 
   5   6  21       17.69        6.88     17.73 o 
   0   0  22     4057.13     3938.56    106.09 o 
   2   0  22       44.55       64.73     22.64 o 
   4   0  22       99.70       79.31     20.84 o 
   6   0  22      359.74      296.62     46.85 o 
   8   0  22       33.00       28.25     33.54 o 
  10   0  22       21.18       25.44     41.65 o 
   1   1  22      122.70      108.80     16.03 o 
   2   1  22        0.96        8.89     12.72 o 
   3   1  22       81.62      105.46     16.01 o 
   4   1  22      455.35      458.27     26.65 o 
   5   1  22       68.17       48.02     21.08 o 
   6   1  22       75.67       69.67     23.94 o 
   7   1  22      188.65      138.32     26.90 o 
   8   1  22        1.22       -3.50     21.56 o 
   9   1  22        1.95       -0.74     26.90 o 
  10   1  22      108.29      147.36     32.01 o 
  11   1  22       29.48       44.93     37.07 o 
   0   2  22      373.46      375.30     29.65 o 
   1   2  22      122.99      122.73     18.82 o 
   2   2  22      417.42      418.44     24.98 o 
   3   2  22      188.28      180.58     26.22 o 
   4   2  22       10.70       36.41     20.64 o 
   5   2  22      371.45      397.55     32.69 o 
   6   2  22      227.54      287.80     50.73 o 
   7   2  22      207.48      232.80     29.93 o 
   8   2  22        0.88      -28.80     32.83 o 
   9   2  22      103.64       58.62     24.67 o 
  10   2  22      264.10      258.14     34.52 o 
  11   2  22       84.05       91.66     30.07 o 
   1   3  22      120.28       88.39     24.37 o 
   2   3  22       82.79      107.78     44.08 o 
   3   3  22      288.41      336.94     30.25 o 
   4   3  22      116.66      166.43     25.87 o 
   5   3  22       91.02      108.11     23.79 o 
   6   3  22        6.45       -1.91     48.91 o 
   7   3  22       15.86       38.16     24.69 o 
   8   3  22       25.87       15.07     23.98 o 
   9   3  22        7.66      -24.58     26.82 o 
  10   3  22       35.47       22.11     46.13 o 
   0   4  22        5.84       -9.13     33.44 o 
   1   4  22      139.37      174.47     36.88 o 
   2   4  22      358.34      344.55     43.01 o 
   3   4  22      155.21      133.03     36.80 o 
   4   4  22       27.26        2.17     20.93 o 
   5   4  22        4.67      -20.76     26.34 o 
   6   4  22       74.52       75.66     23.83 o 
   7   4  22       65.93      104.17     45.57 o 
   8   4  22       17.72       37.29     23.68 o 
   9   4  22      126.09       75.85     36.96 o 
   1   5  22       77.94       87.26     21.92 o 
   2   5  22      102.48       57.53     23.14 o 
   3   5  22       60.92       27.78     19.26 o 
   4   5  22       20.22       13.08     18.85 o 
   5   5  22       83.95       90.42     25.07 o 
   6   5  22        9.08       63.10     35.92 o 
   7   5  22       47.65      145.73     54.69 o 
   0   6  22       14.12       68.51     31.55 o 
   1   6  22       27.94       50.35     34.20 o 
   2   6  22      176.70      202.61     38.38 o 
   3   6  22       93.44       40.41     36.40 o 
   4   6  22       12.02      -28.07     28.09 o 
   2   0  23        3.69        8.02     18.65 o 
   4   0  23       33.97       33.78     20.08 o 
   6   0  23       99.43       70.86     36.90 o 
   8   0  23      239.72      252.61     46.03 o 
  10   0  23       81.60      147.07     50.49 o 
   0   1  23      267.15      300.62     28.47 o 
   1   1  23      105.07       98.25     15.70 o 
   2   1  23      207.47      227.76     18.29 o 
   3   1  23      178.58      170.58     19.92 o 
   4   1  23      260.25      299.78     24.93 o 
   5   1  23      165.83      139.74     26.98 o 
   6   1  23       41.98       36.95     29.99 o 
   7   1  23      269.40      239.60     27.12 o 
   8   1  23       19.59       16.35     24.78 o 
   9   1  23       22.22       30.26     28.37 o 
  10   1  23       11.01       33.36     24.68 o 
  11   1  23       10.06       44.10     56.12 o 
   1   2  23      180.34      145.27     19.83 o 
   2   2  23      205.19      203.41     21.58 o 
   3   2  23      131.55      145.98     21.26 o 
   4   2  23       46.71       49.88     21.15 o 
   5   2  23      154.75      198.92     29.22 o 
   6   2  23      120.37      153.20     29.28 o 
   7   2  23       68.74       97.91     24.36 o 
   8   2  23        3.80      -27.68     27.68 o 
   9   2  23       42.22        2.01     24.79 o 
  10   2  23       44.66       32.65     30.69 o 
   0   3  23       80.16       75.77     33.60 o 
   1   3  23      120.44      148.21     26.53 o 
   2   3  23      166.43      173.01     29.97 o 
   3   3  23       54.64       69.83     22.88 o 
   4   3  23      121.26      126.23     27.46 o 
   5   3  23       13.71       19.68     30.85 o 
   6   3  23        4.75        8.58     21.87 o 
   7   3  23       85.80      100.43     35.65 o 
   8   3  23       23.20      -20.78     33.29 o 
   9   3  23       32.82       -1.60     23.13 o 
   1   4  23       75.66      113.39     24.62 o 
   2   4  23        2.91       16.53     25.73 o 
   3   4  23      100.61      118.72     31.59 o 
   4   4  23        1.69      -21.08     33.09 o 
   5   4  23       36.74       69.64     20.71 o 
   6   4  23       19.78       46.79     29.44 o 
   7   4  23       16.65       74.73     25.51 o 
   8   4  23       41.57       47.69     26.81 o 
   0   5  23      327.29      351.21     44.56 o 
   1   5  23       22.65      -12.20     26.75 o 
   2   5  23        2.70      -29.70     29.70 o 
   3   5  23       66.24       30.96     30.93 o 
   4   5  23       68.79       89.35     38.29 o 
   5   5  23       93.02      136.67     32.26 o 
   6   5  23        2.32       56.43     23.93 o 
   1   6  23       64.60      100.97     23.11 o 
   0   0  24      653.05      705.66     51.25 o 
   2   0  24      597.63      601.16     35.76 o 
   4   0  24        6.96      -12.35     30.32 o 
   6   0  24       26.41        9.31     31.56 o 
   8   0  24      108.09       97.15     39.02 o 
  10   0  24      158.43      166.77     52.44 o 
   1   1  24       51.16       37.95     15.25 o 
   2   1  24        0.46       13.29     13.43 o 
   3   1  24       99.68       85.40     19.03 o 
   4   1  24       70.83       87.01     19.38 o 
   5   1  24      131.34      123.98     19.19 o 
   6   1  24      128.27      176.98     51.09 o 
   7   1  24       36.49        8.38     31.51 o 
   8   1  24      442.44      432.63     39.60 o 
   9   1  24        4.22       33.41     37.11 o 
  10   1  24       16.06       29.71     23.78 o 
   0   2  24      374.00      347.00     44.15 o 
   1   2  24      140.18      155.40     19.53 o 
   2   2  24       42.18       48.51     17.63 o 
   3   2  24       70.85       73.20     19.42 o 
   4   2  24       82.62       97.46     25.96 o 
   5   2  24      137.99      171.04     26.27 o 
   6   2  24       99.83       91.58     26.60 o 
   7   2  24      149.98      150.59     32.52 o 
   8   2  24       28.36       23.28     28.62 o 
   9   2  24       11.45       12.33     31.88 o 
   1   3  24      153.45      139.37     51.96 o 
   2   3  24       19.75       21.55     30.63 o 
   3   3  24       98.19      143.50     25.49 o 
   4   3  24        8.03       23.92     22.71 o 
   5   3  24       13.54       17.80     56.37 o 
   6   3  24        3.03        6.32     52.43 o 
   7   3  24       68.15       76.85     25.08 o 
   8   3  24       93.31       18.45     25.24 o 
   0   4  24      177.30      184.70     37.21 o 
   1   4  24       95.31      143.37     31.74 o 
   2   4  24       58.84       60.49     32.61 o 
   3   4  24       74.37       26.81     33.20 o 
   4   4  24       10.23       31.09     34.30 o 
   5   4  24       44.82      100.03     36.64 o 
   6   4  24       25.20       12.42     43.82 o 
   7   4  24       44.59       85.35     28.40 o 
   1   5  24       49.36       24.61     24.00 o 
   2   5  24       27.47      -33.01     33.01 o 
   3   5  24       52.20       48.80     30.34 o 
   4   5  24      135.15       81.68     39.47 o 
   2   0  25      240.51      203.44     26.92 o 
   4   0  25      156.63      121.86     21.26 o 
   6   0  25     1048.45     1064.04     72.19 o 
   8   0  25       22.86       23.80     39.21 o 
   0   1  25      238.97      223.63     27.36 o 
   1   1  25       18.02       25.89     14.73 o 
   2   1  25      342.99      346.23     26.22 o 
   3   1  25        9.18       23.85     23.05 o 
   4   1  25       30.44       42.96     18.26 o 
   5   1  25      139.47      143.33     25.68 o 
   6   1  25       38.02       38.28     19.08 o 
   7   1  25        6.15       22.76     24.04 o 
   8   1  25       66.59       76.92     28.58 o 
   9   1  25        9.50      -13.39     26.77 o 
   1   2  25      127.16      129.00     18.53 o 
   2   2  25       14.49       11.44     17.44 o 
   3   2  25       31.85       67.51     16.91 o 
   4   2  25        1.25       45.15     20.14 o 
   5   2  25       34.19       97.35     25.75 o 
   6   2  25       71.38       73.17     26.61 o 
   7   2  25       32.43       37.40     39.44 o 
   8   2  25        4.04       -7.50     23.18 o 
   0   3  25       30.18       12.21     30.08 o 
   1   3  25      198.51      211.09     28.50 o 
   2   3  25       71.55       70.70     24.07 o 
   3   3  25      126.89      142.24     33.81 o 
   4   3  25        0.90       23.92     23.12 o 
   5   3  25       10.04       45.86     25.24 o 
   6   3  25        4.86        1.47     60.89 o 
   7   3  25       95.60       71.56     30.21 o 
   1   4  25      165.62      182.53     30.45 o 
   2   4  25        4.45       25.58     24.09 o 
   3   4  25        8.64      -31.12     31.12 o 
   4   4  25        6.85       32.49     36.31 o 
   5   4  25       82.38      209.05     44.36 o 
   6   4  25       25.67       67.15     67.94 o 
   0   5  25       33.75       85.41     37.51 o 
   1   5  25        6.94        3.30     78.34 o 
   2   5  25       27.29       21.76     31.12 o 
   0   0  26      478.99      525.17     50.16 o 
   2   0  26        4.68        8.59     19.73 o 
   4   0  26       46.02       42.79     31.27 o 
   6   0  26      193.40      198.79     45.73 o 
   8   0  26        6.89       29.54     29.17 o 
   1   1  26        5.77       11.40     16.33 o 
   2   1  26        7.85        7.11     16.47 o 
   3   1  26        9.37      -20.99     20.99 o 
   4   1  26      187.26      220.10     24.54 o 
   5   1  26       24.48       20.59     17.46 o 
   6   1  26        1.96       -1.68     23.63 o 
   7   1  26       50.25       46.97     23.23 o 
   8   1  26      215.20      265.42     36.12 o 
   0   2  26      181.94      232.22     46.38 o 
   1   2  26       81.87       75.67     24.44 o 
   2   2  26        1.38       -0.66     15.81 o 
   3   2  26       36.98       31.90     18.55 o 
   4   2  26      113.48      140.25     22.83 o 
   5   2  26       11.27       34.34     18.68 o 
   6   2  26       16.31       37.16     23.58 o 
   7   2  26       53.79       62.10     41.88 o 
   1   3  26       89.86       62.99     26.32 o 
   2   3  26       39.99       39.22     22.24 o 
   3   3  26      189.97      238.35     31.01 o 
   4   3  26       10.51       38.12     18.95 o 
   5   3  26       37.02       78.20     38.25 o 
   6   3  26       51.53       53.90     25.58 o 
   0   4  26       14.62       -2.72     35.58 o 
   1   4  26      125.07       78.53     35.96 o 
   2   4  26        1.70      -18.62     52.52 o 
   3   4  26       28.43       36.39     24.32 o 
   4   4  26        4.94       87.51     27.16 o 
   2   0  27      215.86      197.59     26.66 o 
   4   0  27        6.72      -23.61     36.33 o 
   6   0  27      223.87      276.47     47.56 o 
   0   1  27        8.95       14.33     20.73 o 
   1   1  27        0.16       18.38     21.92 o 
   2   1  27      172.55      175.80     23.56 o 
   3   1  27       25.60       27.71     18.43 o 
   4   1  27       21.13       -7.69     26.79 o 
   5   1  27       50.11        8.71     18.62 o 
   6   1  27        6.08       36.55     26.06 o 
   7   1  27        7.16       -7.13     27.50 o 
   1   2  27       46.51       32.16     23.07 o 
   2   2  27        0.85       -2.90     19.66 o 
   3   2  27       15.39       -0.95     17.27 o 
   4   2  27       13.28       65.44     18.06 o 
   5   2  27       71.79      106.29     21.40 o 
   6   2  27       23.17       43.78     22.09 o 
   0   3  27       26.72       10.23     33.91 o 
   1   3  27       94.30       79.82     27.12 o 
   2   3  27      117.08      116.38     27.69 o 
   3   3  27      107.53      183.81     26.48 o 
   4   3  27       25.48       42.27     25.04 o 
   5   3  27       29.39       79.29     38.66 o 
   1   4  27       79.72       72.79     62.85 o 
   0   0  28       55.82      107.89     31.92 o 
   2   0  28        8.53       40.50     24.08 o 
   4   0  28       25.99       -0.33     29.58 o 
   6   0  28       75.63       77.39     37.43 o 
   1   1  28        2.07       19.06     18.69 o 
   2   1  28        2.38      -26.93     28.58 o 
   3   1  28       38.97      -18.85     18.85 o 
   4   1  28      176.77      179.64     25.00 o 
   5   1  28       14.68       -1.09     23.77 o 
   0   2  28      116.03       69.48     33.59 o 
   1   2  28       38.10      -14.08     27.49 o 
   2   2  28       16.69      -19.02     48.96 o 
   3   2  28       29.32       43.51     18.12 o 
   4   2  28      106.15      192.73     27.27 o 
   1   3  28       73.70       88.32     26.53 o 
   2   3  28       64.02       46.10     23.94 o 
   2   0  29      209.39      239.13     42.28 o 
   4   0  29       46.58       27.49     35.15 o 
   0   1  29      110.34      144.58     41.44 o 
   1   1  29       10.14        4.33     30.81 o 
   2   1  29      162.32      192.46     21.93 o 
   3   1  29        1.76      -19.49     19.49 o 
   1   2  29        4.03        4.36     43.97 o 
                                                 
